# Supplementary material for: RNA G-quadruplexes inhibit translation of the PE/PPE transcripts in Mycobacterium tuberculosis
Source: J Biol Chem. 2023 Dec 14;300(1):105567. doi: 10.1016/j.jbc.2023.105567 (PMC10801317; doi:10.1016/j.jbc.2023.105567)
Supplement: Supporting File S1 [file mmc1.xlsx]

## Sheet: Gram-positive bacteria
Accession details	Gram stain	Genome Size	PQS in the genome	PQS density in genome		Total CDS length	Number of rG4s	rG4 density		(rG4 density)/(PQS density in genome)
NC_008148.1 Rubrobacter xylanophilus DSM 9941, complete genome	Gram-positive	3225748	1515	0.234829		3005381	1025	0.341055		1.45235
NC_014831.1 Thermaerobacter marianensis DSM 12885, complete genome	Gram-positive	2844696	1563	0.274722		2420686	688	0.284217		1.03456
NC_013093.1 Actinosynnema mirum DSM 43827, complete genome	Gram-positive	8248144	4033	0.244479		7190305	1549	0.215429		0.881175
NZ_CP016559.1 Streptomyces clavuligerus strain F613-1 chromosome, complete genome	Gram-positive	6883702	4014	0.291558		5867733	879	0.149802		0.513799
NC_009664.2 Kineococcus radiotolerans SRS30216, complete genome	Gram-positive	4761183	2226	0.233765		4303302	629	0.146167		0.625271
NZ_CP021748.1 Streptomyces alboflavus strain MDJK44, complete genome	Gram-positive	9622415	4749	0.246768		8321137	1177	0.141447		0.573199
NZ_CP009248.1 Corynebacterium sphenisci DSM 44792, complete genome	Gram-positive	2594799	1254	0.241637		2353044	329	0.139819		0.578631
NC_014098.1 Kyrpidia tusciae DSM 2912, complete genome	Gram-positive	3384766	586	0.0865643		2947967	405	0.137383		1.58706
NZ_CP007514.1 Rubrobacter radiotolerans strain RSPS-4, complete genome	Gram-positive	2875491	506	0.087985		2605858	342	0.131243		1.49165
NC_017790.1 Deinococcus gobiensis I-0, complete genome	Gram-positive	3137147	1309	0.208629		2780969	356	0.128013		0.613591
NC_014210.1 Nocardiopsis dassonvillei subsp. dassonvillei DSM 43111 chromosome 1, complete sequence	Gram-positive	5767958	2469	0.214027		4880439	595	0.121915		0.569625
NZ_CP013254.1 Kocuria flava strain HO-9041, complete genome	Gram-positive	3504335	1914	0.27309		3113096	372	0.119495		0.437567
NC_016109.1 Kitasatospora setae KM-6054 DNA, complete genome	Gram-positive	8783278	5352	0.30467		7565499	903	0.119358		0.391761
NC_007777.1 Frankia casuarinae, complete sequence	Gram-positive	5433628	1516	0.139502		4582688	533	0.116307		0.833734
NZ_CP021744.1 Streptomyces albireticuli strain MDJK11 chromosome, complete genome	Gram-positive	8144417	4058	0.249128		7044503	785	0.111434		0.447298
NC_010572.1 Streptomyces griseus subsp. griseus NBRC 13350 DNA, complete genome	Gram-positive	8545929	3514	0.205595		7511517	827	0.110098		0.535507
NC_008278.1 Frankia alni str. ACN14A chromosome, complete sequence	Gram-positive	7497934	2498	0.166579		6342427	698	0.110052		0.660662
NC_008025.1 Deinococcus geothermalis DSM 11300, complete genome	Gram-positive	2467205	651	0.131931		2225022	238	0.106965		0.810769
NC_016582.1 Streptomyces bingchenggensis BCW-1, complete genom2e	Gram-positive	11936683	3868	0.162022		10518766	1116	0.106096		0.654827
NC_013929.1 Streptomyces scabiei 87.22 complete genome	Gram-positive	10148695	3770	0.185738		6281562	661	0.105229		0.566543
NZ_CP019458.1 Streptomyces autolyticus strain CGMCC0516, comp1lete genome	Gram-positive	10029028	3432	0.171103		8751326	912	0.104213		0.609063
NZ_CP019458.1 Streptomyces autolyticus strain CGMCC0516, comp1lete genome	Gram-positive	10029028	3432	0.171103		8751326	912	0.104213		0.609063
NZ_CP011389.1 'Deinococcus soli' Cha et al. 2014 strain N5, complete genome	Gram-positive	3236984	1488	0.229844		2871821	295	0.102722		0.446923
NZ_CP009922.2 Streptomyces xiamenensis strain 318, complete genome	Gram-positive	5961401	2043	0.171352		5266740	519	0.0985429		0.57509
NC_017586.1 Streptomyces cattleya DSM 46488, complete genome	Gram-positive	6282967	2567	0.204282		5467696	529	0.0967501		0.473609
NZ_CP010028.1 Deinococcus swuensis strain DY59, complete genome	Gram-positive	3531443	921	0.1304		3101446	296	0.0954394		0.731897
NZ_LN831790.1 Streptomyces leeuwenhoekii genome assembly sleC34	Gram-positive	7903895	3161	0.199965		6817613	648	0.0950479		0.475324
NZ_CP010519.1 Streptomyces albus strain DSM 41398, complete genome	Gram-positive	8384669	3873	0.230957		7182469	673	0.0937004		0.405704
NC_015656.1 Frankia symbiont of Datisca glomerata, complete genome	Gram-positive	5323186	1296	0.121732		4348258	405	0.0931407		0.765132
NC_019673.1 Saccharothrix espanaensis DSM 44229 complete genome	Gram-positive	9360653	2129	0.113721		8271110	758	0.0916443		0.805872
NZ_CP011533.1 Streptomyces noursei ATCC 11455, complete genome	Gram-positive	9815884	3508	0.17869		8282056	715	0.0863312		0.483134
NC_013169.1 Kytococcus sedentarius DSM 20547, complete genome	Gram-positive	2785024	758	0.136085		2519575	216	0.0857287		0.629965
NZ_CP009438.1 Streptomyces glaucescens strain GLA.O, complete genome	Gram-positive	7453200	2877	0.193004		6468019	553	0.0854976		0.442983
NC_013595.1 Streptosporangium roseum DSM 43021, complete genome	Gram-positive	10341314	2510	0.121358		8936188	764	0.0854951		0.704487
NZ_CP016438.1 Streptomyces lincolnensis strain NRRL 2936, complete genome	Gram-positive	10319054	3097	0.150062		9148484	774	0.0846042		0.563794
NZ_CP017157.1 Streptomyces lydicus strain 103 chromosome, complete genome	Gram-positive	8201357	2911	0.177471		7063132	594	0.0840987		0.473874
NZ_CP020567.1 Kitasatospora aureofaciens strain DM-1 chromosome, complete genome	Gram-positive	6824334	2576	0.188736		5771091	482	0.0835197		0.442521
NC_013510.1 Thermomonospora curvata DSM 43183, complete genome	Gram-positive	5639016	1519	0.134687		4736655	390	0.0823366		0.61132
NZ_CP017839.1 Nocardia seriolae strain EM150506, complete genome	Gram-positive	8304518	1599	0.0962729		7265371	589	0.0810695		0.84208
NZ_CP016279.1 Streptomyces griseochromogenes strain ATCC 14511, complete genome	Gram-positive	10764674	2829	0.131402		9319363	749	0.0803703		0.611637
NC_015312.1 Pseudonocardia dioxanivorans CB1190, complete genome	Gram-positive	7096571	1509	0.106319		6350676	505	0.0795191		0.74793
NC_018524.1 Nocardiopsis alba ATCC BAA-2165, complete genome	Gram-positive	5848211	1761	0.150559		5030644	399	0.0793139		0.526797
NC_003155.5 Streptomyces avermitilis MA-4680 = NBRC 14893 DNA, complete genome	Gram-positive	9025608	2480	0.137387		7764198	612	0.0788233		0.573733
NZ_CP011387.1 Deinococcus puniceus strain DY1, complete genome	Gram-positive	2971983	829	0.139469		2544312	200	0.0786067		0.563613
NZ_CP017248.1 Streptomyces puniciscabiei strain TW1S1 chromosome, complete genome	Gram-positive	9698948	2628	0.135479		8408550	658	0.0782537		0.577609
NC_010617.1 Kocuria rhizophila DC2201 DNA, complete genome	Gram-positive	2697540	710	0.131601		2376530	185	0.0778446		0.591518
NZ_CP018047.1 Streptomyces niveus strain SCSIO 3406, complete genome	Gram-positive	7990492	2045	0.127965		6974203	537	0.076998		0.601714
NC_021985.1 Streptomyces collinus Tu 365, complete sequence	Gram-positive	8272925	2878	0.173941		7204939	546	0.0757813		0.435673
NZ_CP021383.1 Cellulosimicrobium cellulans strain PSBB019 chromosome, complete genome	Gram-positive	4799856	1127	0.117399		4321398	325	0.0752071		0.64061
NZ_CP013129.1 Streptomyces venezuelae strain ATCC 15439, complete genome	Gram-positive	9054831	2892	0.159694		8008908	601	0.0750414		0.469908
NZ_CP010407.1 Streptomyces vietnamensis strain GIM4.0001, complete genome	Gram-positive	8867142	3165	0.178468		7831965	580	0.0740555		0.414951
NZ_CP015588.1 Streptomyces alfalfae strain ACCC40021 chromosome, complete genome	Gram-positive	8625867	2588	0.150014		7548341	557	0.073791		0.491895
NC_018142.1 Pseudopropionibacterium propionicum F0230a, complete sequence	Gram-positive	3449360	627	0.0908864		3084316	215	0.0697075		0.766974
NC_017955.1 Modestobacter marinus str. BC501 chromosome, complete genome	Gram-positive	5575517	1163	0.104295		5039152	349	0.0692577		0.664054
NC_014165.1 Thermobispora bispora DSM 43833, complete genome	Gram-positive	4189976	945	0.112769		3501841	242	0.0691065		0.612814
NC_015514.1 Cellulomonas fimi ATCC 484, complete genome	Gram-positive	4266344	1004	0.117665		3872525	263	0.0679143		0.577183
NZ_CP021080.1 Streptomyces pluripotens strain MUSC 135 chromosome, complete genome	Gram-positive	7346075	1783	0.121357		6254839	420	0.067148		0.553308
NC_016943.1 Blastococcus saxobsidens DD2 complete genome	Gram-positive	4875340	826	0.084712		4361459	291	0.0667208		0.787619
NC_013235.1 Nakamurella multipartita DSM 44233, complete genome	Gram-positive	6060298	1240	0.102305		5407282	360	0.0665769		0.650767
NZ_CP014518.1 Sinomonas atrocyanea strain KCTC 3377, complete genome	Gram-positive	4410241	966	0.109518		3964773	255	0.0643164		0.587269
NC_015161.1 Deinococcus proteolyticus MRP, complete genome	Gram-positive	2147060	412	0.0959452		1888967	121	0.0640562		0.667633
NC_014151.1 Cellulomonas flavigena DSM 20109, complete genome	Gram-positive	4123179	956	0.11593		3730430	237	0.0635315		0.548017
NZ_CP013126.1 Acidipropionibacterium acidipropionici strain CGMCC 1.2230 chromosome, complete genome	Gram-positive	3651382	770	0.10544		3262070	204	0.062537		0.593108
NC_009380.1 Salinispora tropica CNB-440, complete genome	Gram-positive	5183331	771	0.074373		4565691	283	0.061984		0.833421
NZ_CP015079.1 Nocardioides dokdonensis FR1436, complete genome	Gram-positive	4376707	918	0.104873		4034768	244	0.0604744		0.576642
NC_014830.1 Intrasporangium calvum DSM 43043, complete genome	Gram-positive	4024382	724	0.0899517		3645915	217	0.0595187		0.661674
NC_012803.1 Micrococcus luteus NCTC 2665, complete genome	Gram-positive	2501097	733	0.146536		2274898	135	0.0593433		0.404975
NC_013530.1 Xylanimonas cellulosilytica DSM 15894, complete genome	Gram-positive	3742776	695	0.0928455		3407952	198	0.0580994		0.625764
NC_015434.1 Verrucosispora maris AB-18-032, complete genome	Gram-positive	6673976	1476	0.110579		5919349	342	0.0577766		0.522493
NC_014958.1 Deinococcus maricopensis DSM 21211, complete genome	Gram-positive	3498530	954	0.136343		3102357	178	0.0573757		0.420819
NZ_CP014209.1 Isoptericola dokdonensis DS-3, complete genome	Gram-positive	3826972	767	0.10021		3491703	199	0.0569922		0.568729
NC_014666.1 Frankia inefficax, complete sequence	Gram-positive	8815781	1660	0.0941493		7544627	423	0.0560664		0.595505
NZ_CP011340.1 Streptomyces pristinaespiralis strain HCCB 10218, complete genome	Gram-positive	8532592	2238	0.131144		7425922	410	0.055212		0.421002
NZ_CP022521.1 Actinoalloteichus hoggarensis strain DSM 45943 chromosome, complete genome	Gram-positive	6606717	997	0.0754535		5352171	295	0.0551178		0.730487
NC_009953.1 Salinispora arenicola CNS-205, complete genome	Gram-positive	5786361	847	0.0731893		5046656	278	0.055086		0.75265
NZ_CP007155.1 Kutzneria albida DSM 43870, complete genome	Gram-positive	9874926	1281	0.0648612		8874337	483	0.0544266		0.839124
NC_018870.1 Thermacetogenium phaeum DSM 12270, complete genome	Gram-positive	2939057	199	0.0338544		2500382	134	0.0535918		1.58301
NZ_CP009110.1 Amycolatopsis methanolica 239, complete genome	Gram-positive	7237391	857	0.0592064		6541513	349	0.0533516		0.901111
NC_014391.1 Micromonospora aurantiaca ATCC 27029, complete genome	Gram-positive	7025559	1428	0.101629		6339544	335	0.0528429		0.519959
NC_012669.1 Beutenbergia cavernae DSM 12333, complete genome	Gram-positive	4669183	635	0.067999		4330439	224	0.0517269		0.7607
NZ_CP014232.1 Actinomyces oris strain T14V, complete genome	Gram-positive	3042917	626	0.102862		2621061	135	0.0515059		0.500729
NZ_CP015406.2 Flavonifractor plautii strain YL31, complete genome	Gram-positive	3818478	522	0.0683518		3368425	171	0.0507656		0.74271
NC_017093.1 Actinoplanes missouriensis 431 DNA, complete genome	Gram-positive	8773466	1264	0.0720354		7872717	393	0.0499192		0.692982
NZ_CP005286.1 Corynebacterium humireducens NBRC 106098 = DSM 45392, complete genome	Gram-positive	2681312	496	0.092492		2437691	117	0.0479962		0.518923
NZ_LN868938.1 Nocardia farcinica genome assembly NCTC11134	Gram-positive	3648762	539	0.0738607		3281360	157	0.047846		0.647787
NC_014363.1 Olsenella uli DSM 7084, complete genome	Gram-positive	2051896	219	0.0533653		1799977	86	0.0477784		0.895308
NC_013131.1 Catenulispora acidiphila DSM 44928, complete genome	Gram-positive	10467782	1522	0.0726993		9247790	439	0.0474708		0.652975
NZ_CP008802.1 Actinotignum schaalii strain CCUG 27420 chromosome, complete genome	Gram-positive	2159306	236	0.0546472		1881786	89	0.0472955		0.86547
NC_022438.1 Leifsonia xyli subsp. cynodontis DSM 46306, complete genome	Gram-positive	2686418	347	0.0645841		2372290	111	0.0467902		0.724485
NC_009142.1 Saccharopolyspora erythraea NRRL2338 complete genome	Gram-positive	8212805	918	0.0558883		7055706	326	0.0462037		0.826715
NC_015588.1 Isoptericola variabilis 225, complete genome	Gram-positive	3307740	460	0.0695339		3034758	138	0.0454731		0.653971
NZ_CP016793.1 Lentzea guizhouensis strain DHS C013 chromosome, complete genome	Gram-positive	9997872	964	0.0482103		9022527	406	0.0449985		0.93338
NC_014168.1 Segniliparus rotundus DSM 44985, complete genome	Gram-positive	3157527	310	0.049089		2851968	128	0.0448813		0.914283
NZ_CP007790.1 Corynebacterium marinum DSM 44953, complete genome	Gram-positive	2607268	425	0.0815029		2367010	102	0.0430923		0.528721
NC_013947.1 Stackebrandtia nassauensis DSM 44728, complete genome	Gram-positive	6841557	896	0.0654822		6243153	269	0.0430872		0.657999
NZ_CP009247.1 Corynebacterium frankenforstense DSM 45800 strain ST18, complete genome	Gram-positive	2604152	553	0.106177		2277662	98	0.0430266		0.405236
NC_013521.1 Sanguibacter keddieii DSM 10542, complete genome	Gram-positive	4253413	822	0.0966283		3814055	163	0.0427367		0.442279
NC_021663.1 Corynebacterium terpenotabidum Y-11, complete genome	Gram-positive	2751233	415	0.0754207		2466297	105	0.0425739		0.564486
NZ_CP020715.1 Cnuibacter physcomitrellae strain XA(T) chromosome, complete genome	Gram-positive	4061502	648	0.0797734		3685014	155	0.0420623		0.527271
NZ_CP008944.1 Corynebacterium atypicum strain R2070, complete genome	Gram-positive	2311380	204	0.0441295		2048375	86	0.0419845		0.951394
NZ_CP011307.1 Intestinimonas butyriciproducens strain AF211, complete genome	Gram-positive	3376475	318	0.0470905		2988487	124	0.0414926		0.881123
NC_015145.1 Pseudarthrobacter phenanthrenivorans Sphe3, complete sequence	Gram-positive	4250414	475	0.0558769		3830567	157	0.0409861		0.733507
NZ_CP012072.1 Actinomyces meyeri strain W712, complete ge1nome	Gram-positive	2049088	294	0.0717392		1818727	74	0.0406878		0.567163
NC_020302.1 Corynebacterium halotolerans YIM 70093 = DSM 44683, complete genome	Gram-positive	3135752	591	0.0942358		2756633	112	0.0406293		0.431145
NC_012526.1 Deinococcus deserti VCD115, complete genome	Gram-positive	2819842	268	0.0475204		2455566	99	0.0403166		0.848406
NZ_CP011786.1 Bifidobacterium actinocoloniiforme DSM 22766, complete gen1ome	Gram-positive	1830060	213	0.0581948		1578646	63	0.0399076		0.685759
NZ_CP011502.1 Aeromicrobium erythreum strain AR18, complete genome	Gram-positive	3629239	570	0.0785289		3283312	126	0.0383759		0.488685
NC_015125.1 Microbacterium testaceum StLB037 DNA, complete genome	Gram-positive	3982034	585	0.0734549		3621942	137	0.037825		0.514942
NZ_CP006850.1 Nocardia nova SH22a, complete genome	Gram-positive	8348532	754	0.0451576		7403600	277	0.0374142		0.828525
NZ_CP012677.1 Arthrobacter alpinus strain R3.8, complete genome	Gram-positive	4046453	353	0.0436184		3528454	132	0.0374102		0.857668
NC_013729.1 Kribbella flavida DSM 17836, complete genome	Gram-positive	7579488	881	0.0581174		6838766	254	0.0371412		0.639072
NC_022657.1 Actinoplanes friuliensis DSM 7358, complete genome	Gram-positive	9376071	1274	0.0679389		8485294	314	0.0370052		0.544683
NZ_CP014859.1 Actinoalloteichus hymeniacidonis strain HPA177(T) (=DSM 45092(T)), complete genome	Gram-positive	6306386	520	0.0412281		5435064	200	0.0367981		0.89255
NC_010407.1 Clavibacter michiganensis subsp. sepedonicus complete genome	Gram-positive	3258645	660	0.101269		2935261	108	0.036794		0.363329
NC_007333.1 Thermobifida fusca YX, complete genome	Gram-positive	3642249	667	0.0915643		3054080	112	0.0366723		0.400508
NC_004369.1 Corynebacterium efficiens YS-314 DNA, complete genome	Gram-positive	3147090	443	0.0703825		2797325	102	0.0364634		0.518075
NC_021915.1 Corynebacterium maris DSM 45190, complete genome	Gram-positive	2787574	349	0.0625992		2500506	91	0.0363926		0.581359
NZ_CP008953.1 Amycolatopsis japonica strain MG417-CF17, complete genome	Gram-positive	8961318	701	0.0391126		8140623	290	0.0356238		0.910802
NC_015859.1 Corynebacterium variabile DSM 44702, complete genome	Gram-positive	3433007	430	0.0626273		3081034	109	0.0353777		0.564893
NZ_CP011341.1 Rhodococcus aetherivorans strain IcdP1, complete genome	Gram-positive	5922748	694	0.0585877		5380871	190	0.0353103		0.602691
NZ_CP009896.1 Pimelobacter simplex strain VKM Ac-2033D, complete genome	Gram-positive	5637360	870	0.0771638		5276945	186	0.0352477		0.45679
NZ_CP010341.1 Propionibacterium freudenreichii subsp. freudenreichii strain DSM 20271, complete genome	Gram-positive	2649166	352	0.066436		2322086	80	0.0344518		0.518571
NC_016887.1 Nocardia cyriacigeorgica GUH-2 chromosome complete genome	Gram-positive	6194645	718	0.0579533		5460300	187	0.0342472		0.590945
NC_013523.1 Sphaerobacter thermophilus DSM 20745 chromosome 1, complete sequence	Gram-positive	2741033	378	0.0689521		2365573	81	0.0342412		0.496594
NZ_CP006764.1 Corynebacterium doosanense CAU 212 = DSM 45436, complete genome	Gram-positive	2671798	317	0.0593233		2426839	82	0.0337888		0.56957
NZ_CP018082.1 Nocardia sp. Y48 chromosome, complete genome	Gram-positive	7310115	766	0.0523932		6460229	217	0.0335901		0.641117
NZ_CP012507.1 Kocuria palustris strain MU14/1, complete genome	Gram-positive	2854447	351	0.061483		2529079	84	0.0332137		0.540209
NZ_CP015810.1 Microbacterium chocolatum strain SIT 101 chro1mosome, complete genome	Gram-positive	3117902	393	0.0630231		2862746	95	0.0331849		0.526551
NZ_AP012333.1 Parascardovia denticolens DSM 10105 = JCM 12538 DNA, complete genome	Gram-positive	1890857	163	0.0431021		1664594	55	0.0330411		0.766576
NC_011886.1 Pseudarthrobacter chlorophenolicus A6, complete sequence	Gram-positive	4395537	460	0.0523258		3945495	129	0.0326955		0.624845
NZ_CP007287.1 Bifidobacterium coryneforme strain LMG18911, complete genome	Gram-positive	1755151	135	0.0384582		1544983	50	0.0323628		0.841506
NZ_CP014228.1 Actinomyces radicidentis strain CCUG 36733, complete genome	Gram-positive	3051613	811	0.132881		2666654	86	0.0322502		0.2427
NZ_CP019605.1 Tessaracoccus flavus strain RP1T, complete ge1nome	Gram-positive	3222890	312	0.0484038		2892066	93	0.0321569		0.664348
NZ_CP019605.1 Tessaracoccus flavus strain RP1T, complete ge1nome	Gram-positive	3222890	312	0.0484038		2892066	93	0.0321569		0.664348
NC_016935.1 Paenibacillus mucilaginosus 3016, complete genome	Gram-positive	8739048	432	0.0247167		7442174	237	0.0318455		1.28842
NZ_CP018783.1 Curtobacterium pusillum strain AA3 chromosome, complete genome	Gram-positive	3973750	394	0.0495753		3623430	113	0.0311859		0.629061
NZ_CP016353.1 Prauserella marina strain DSM 45268 chromosome, complete genome	Gram-positive	6851918	440	0.0321078		6194782	191	0.0308324		0.960278
NC_013174.1 Jonesia denitrificans DSM 20603, complete genome	Gram-positive	2749646	272	0.0494609		2489561	75	0.0301258		0.609083
NC_009720.1 Xanthobacter autotrophicus Py2, complete genome	Gram-positive	5308934	700	0.0659266		4665917	140	0.0300048		0.455125
NZ_LT827128.1 Gordonibacter sp. Marseille-P2775 genome assembly	Gram-positive	3948172	244	0.0309004		3378757	98	0.0290047		0.938654
NZ_CP018762.1 Microbacterium aurum strain KACC 15219 chromosome, complete genome	Gram-positive	3424892	377	0.0550382		3083856	88	0.0285357		0.518471
NC_018720.1 Bifidobacterium asteroides PRL2011, complete genome	Gram-positive	2167304	147	0.0339131		1900776	54	0.0284094		0.837713
NZ_CP012752.1 Kibdelosporangium phytohabitans strain KLBMP1111, complete genome	Gram-positive	11759770	798	0.0339292		10529741	298	0.0283008		0.834112
NC_014659.1 Rhodococcus equi 103S chromosome	Gram-positive	5043170	387	0.0383687		4599808	128	0.0278272		0.725259
NZ_CP006842.1 Corynebacterium glyciniphilum AJ 3170, complete genome	Gram-positive	3509786	261	0.0371818		3189154	88	0.0275935		0.742125
NZ_CP016594.1 Gordonia terrae strain 3612 chromosome, complete genome	Gram-positive	5701501	456	0.0399895		5202637	143	0.0274861		0.687333
NZ_CP016282.1 Cryobacterium arcticum strain PAMC 27867 chromosome 1, complete sequence	Gram-positive	4174501	561	0.0671937		3718980	101	0.027158		0.404175
NZ_CP011546.1 Corynebacterium uterequi strain DSM 45634, complete genome	Gram-positive	2419437	207	0.0427785		2158389	58	0.0268719		0.628163
NC_019793.1 Deinococcus peraridilitoris DSM 19664, complete genome	Gram-positive	3881839	280	0.0360654		3393498	90	0.0265213		0.735367
NZ_CP018134.1 Microbacterium paludicola strain CC3, complete genome	Gram-positive	3410829	311	0.0455901		3159454	83	0.0262704		0.57623
NZ_CP015515.1 Rathayibacter tritici strain NCPPB 1953 chromosome, complete genome	Gram-positive	3354681	429	0.0639405		2936849	76	0.0258781		0.404721
NC_008268.1 Rhodococcus jostii RHA1, complete genome	Gram-positive	7804765	586	0.0375412		7082872	183	0.025837		0.68823
NC_015635.1 Microlunatus phosphovorus NM-1 DNA, complete genome	Gram-positive	5683123	350	0.0307929		5111012	131	0.0256309		0.832364
NC_016906.1 Gordonia polyisoprenivorans VH2, complete genome	Gram-positive	5669805	455	0.0401248		5150989	131	0.025432		0.633822
NC_013739.1 Conexibacter woesei DSM 14684, complete genome	Gram-positive	6359369	401	0.0315283		6002775	149	0.0248219		0.787288
NZ_CP019607.1 Tessaracoccus flavescens strain SST-39T, co1mplete genome	Gram-positive	3603805	297	0.0412064		3229605	80	0.0247708		0.60114
NZ_CP019607.1 Tessaracoccus flavescens strain SST-39T, co1mplete genome	Gram-positive	3603805	297	0.0412064		3229605	80	0.0247708		0.60114
NZ_CP013747.1 Pseudarthrobacter sulfonivorans strain Ar51 chromosome, complete genome	Gram-positive	5043757	381	0.0377695		4442643	110	0.02476		0.655557
NC_010545.1 Corynebacterium urealyticum DSM 7109 complete genome	Gram-positive	2369219	224	0.047273		2114892	52	0.0245875		0.520119
NZ_CP011545.1 Corynebacterium testudinoris strain DSM 44614, complete genome	Gram-positive	2721226	246	0.0452002		2470466	59	0.0238821		0.528363
NC_014158.1 Tsukamurella paurometabola DSM 20162, complete genome	Gram-positive	4379918	291	0.0332198		4061621	96	0.0236359		0.7115
NZ_CP007156.1 Corynebacterium falsenii DSM 44353 strain BL 8171, complete genome	Gram-positive	2677607	257	0.0479906		2372578	55	0.0231815		0.483043
NZ_CP004353.1 Corynebacterium vitaeruminis DSM 20294, complete genome	Gram-positive	2931780	191	0.0325741		2558036	58	0.0226736		0.696064
NC_018681.1 Nocardia brasiliensis ATCC 700358, complete genome	Gram-positive	9436348	896	0.047476		4428612	100	0.0225804		0.475618
NC_013124.1 Acidimicrobium ferrooxidans DSM 10331, complete genome	Gram-positive	2158157	87	0.0201561		1992882	45	0.0225804		1.12028
NZ_CP009249.1 Corynebacterium phocae strain M408/89/1, complete genome	Gram-positive	2779609	216	0.0388544		2414586	53	0.0219499		0.564928
NC_013205.1 Alicyclobacillus acidocaldarius subsp. acidocaldarius DSM 446, complete genome	Gram-positive	3018755	116	0.0192132		2687715	58	0.0215797		1.12317
NZ_LN849456.1 Devriesea agamarum genome assembly S2_rcS3_S1_rcS3	Gram-positive	2958880	208	0.0351484		2557448	55	0.0215058		0.611857
NC_019940.1 Thioflavicoccus mobilis 8321, complete genome	Gram-positive	4048921	252	0.0311194		3405374	73	0.0214367		0.688853
NZ_CP013200.1 Arthrobacter alpinus strain ERGS4:06, complete genome	Gram-positive	4322479	263	0.0304224		3741491	79	0.0211146		0.694048
NC_021064.1 Cutibacterium avidum 44067, complete sequence	Gram-positive	2526138	164	0.0324606		2266887	47	0.0207333		0.638721
NC_015589.1 Desulfotomaculum ruminis DSM 2154, complete genome	Gram-positive	3969014	119	0.0149911		3386251	70	0.0206718		1.37894
NZ_CP009245.1 Corynebacterium aquilae DSM 44791 strain S-613, complete genome	Gram-positive	2926437	542	0.0926041		2460738	50	0.0203191		0.219419
NC_010337.2 Heliobacterium modesticaldum Ice1 strain Ice1, complete genome	Gram-positive	3075407	113	0.0183716		2630935	53	0.0201449		1.09653
NC_023150.1 Rhodococcus pyridinivorans SB3094, complete genome	Gram-positive	5227080	341	0.0326186		4721551	95	0.0201205		0.616842
NC_008711.1 Paenarthrobacter aurescens TC1, complete sequence	Gram-positive	4597686	322	0.0350176		4157734	82	0.0197223		0.56321
NZ_CP014761.1 Leifsonia xyli strain SE134, complete genome	Gram-positive	3596761	272	0.0378118		3303706	65	0.0196749		0.520337
NZ_CP008889.1 Dermacoccus nishinomiyaensis strain M25, complete genome	Gram-positive	3029021	181	0.0298776		2670833	52	0.0194696		0.651644
NZ_CP013292.1 Rathayibacter toxicus strain WAC3373, complete genome	Gram-positive	2346032	114	0.0242963		1998421	38	0.019015		0.782629
NC_006085.1 Propionibacterium acnes KPA171202, complete genome	Gram-positive	2560265	118	0.0230445		2314857	43	0.0185757		0.806078
NC_007164.1 Corynebacterium jeikeium K411 complete genome	Gram-positive	2462499	154	0.031269		2217475	41	0.0184895		0.591303
NZ_CP015961.1 Dietzia timorensis strain ID05-A0528, co1mplete genome	Gram-positive	3607892	200	0.027717		3197040	59	0.0184546		0.665821
NC_021184.1 Desulfotomaculum gibsoniae DSM 7213, complete genome	Gram-positive	4855529	130	0.0133868		4012609	74	0.0184419		1.37762
NC_013441.1 Gordonia bronchialis DSM 43247, complete genome	Gram-positive	5208602	397	0.03811		4757774	87	0.0182859		0.479818
NC_010610.1 Lactobacillus fermentum IFO 3956 DNA, complete genome	Gram-positive	2098685	54	0.0128652		1821117	33	0.0181207		1.40851
NC_011830.1 Desulfitobacterium hafniense DCB-2, complete genome	Gram-positive	5279134	139	0.013165		4607132	78	0.0169303		1.286
NC_022567.1 Adlercreutzia equolifaciens DSM 19450 DNA, complete genome	Gram-positive	2862526	144	0.0251526		2517968	42	0.0166801		0.663157
NZ_CP009246.1 Corynebacterium flavescens strain OJ8, complete genome	Gram-positive	2758653	132	0.0239247		2458387	41	0.0166776		0.697087
NZ_CP011112.1 Luteipulveratus mongoliensis strain MN07-A0370 genome	Gram-positive	5420910	250	0.0230589		4983972	80	0.0160515		0.696108
NZ_CP014145.1 Microterricola viridarii strain ERGS5:02, complete genome	Gram-positive	3689726	295	0.0399759		3305839	53	0.0160322		0.401048
NC_013204.1 Eggerthella lenta DSM 2243, complete genome	Gram-positive	3632260	178	0.0245027		3187164	51	0.0160017		0.653059
NC_015564.1 Hoyosella subflava DQS3-9A1, complete sequence	Gram-positive	4738809	158	0.0166709		4347699	69	0.0158705		0.951989
NZ_CP009312.1 Lawsonella clevelandensis strain X1036 chromosome, complete genome	Gram-positive	1860551	172	0.0462229		1641507	25	0.0152299		0.329489
NC_007503.1 Carboxydothermus hydrogenoformans Z-2901, complete genome	Gram-positive	2401520	45	0.00936907		2176788	33	0.01516		1.61809
NZ_CP007519.1 Trueperella pyogenes strain TP6375, complete genome	Gram-positive	2338390	78	0.0166781		2116316	32	0.0151206		0.906613
NC_013525.1 Thermobaculum terrenum ATCC BAA-798 chromosome 1, complete sequence	Gram-positive	2026947	67	0.0165273		1865464	28	0.0150097		0.908173
NZ_CP009285.1 Paenibacillus borealis strain DSM 13188, complete genome	Gram-positive	8156808	171	0.010482		7038387	105	0.0149182		1.42321
NC_015565.1 Desulfotomaculum nigrificans CO-1-SRB, complete sequence	Gram-positive	2892255	68	0.0117555		2481035	37	0.0149131		1.26861
NZ_CP015235.1 Rhodococcus fascians D188, complete genome	Gram-positive	5139988	210	0.0204281		4723331	70	0.01482		0.725475
NC_018017.1 Desulfitobacterium dehalogenans ATCC 51507, complete genome	Gram-positive	4321753	92	0.0106438		3720617	55	0.0147825		1.38883
NC_012590.1 Corynebacterium aurimucosum ATCC 700975, complete genome	Gram-positive	2790189	127	0.0227583		2503123	37	0.0147815		0.6495
NZ_LT854705.1 Lactobacillus zymae strain ACA-DC 3411 genome assembly	Gram-positive	2734129	61	0.0111553		2320229	34	0.0146537		1.31361
NZ_CP006841.1 Corynebacterium lactis RW2-5, complete genome	Gram-positive	2769745	120	0.0216626		2446600	35	0.0143056		0.66038
NC_022198.1 Corynebacterium argentoratense DSM 44202, complete genome	Gram-positive	2031902	112	0.0275604		1829835	26	0.0142089		0.515556
NZ_CP010827.1 Corynebacterium singulare strain IBS B52218, complete genome	Gram-positive	2830519	132	0.0233173		2528363	33	0.0130519		0.559753
NC_014246.1 Mobiluncus curtisii ATCC 43063, complete genome	Gram-positive	2146480	80	0.0186352		1941696	25	0.0128753		0.690917
NZ_CP009211.1 Corynebacterium imitans strain DSM 44264, complete genome	Gram-positive	2565321	139	0.0270921		2324478	29	0.0124759		0.4605
NC_015673.1 Corynebacterium resistens DSM 45100, complete genome	Gram-positive	2601311	90	0.017299		2304523	28	0.01215		0.702355
NC_014828.1 Ethanoligenens harbinense YUAN-3, complete genome	Gram-positive	3008576	51	0.00847577		2608679	31	0.0118834		1.40204
NZ_CP011388.1 Paenibacillus swuensis strain DY6, complete genome	Gram-positive	5012599	72	0.0071819		4443981	52	0.0117012		1.62926
NC_022115.1 Rhodococcus erythropolis CCM2595, complete genome	Gram-positive	6281198	148	0.0117812		5761330	67	0.0116293		0.987104
NZ_CP014869.1 Brevibacterium linens strain BS258, complete genome	Gram-positive	3862244	154	0.0199366		3461292	40	0.0115564		0.579657
NZ_CP012117.1 Dermabacter vaginalis strain AD1-86, complete genome	Gram-positive	2392314	121	0.0252893		2166685	25	0.0115384		0.456254
NC_018515.1 Desulfosporosinus meridiei DSM 13257, complete genome	Gram-positive	4873567	66	0.00677122		4076375	47	0.0115299		1.70277
NZ_CP011542.1 Corynebacterium mustelae strain DSM 45274, complete genome	Gram-positive	3391554	83	0.0122363		2969176	33	0.0111142		0.908299
NZ_CP009215.1 Corynebacterium ureicelerivorans strain IMMIB RIV-2301, complete genome	Gram-positive	2279990	110	0.0241229		2069429	23	0.0111142		0.460731
NZ_CP012750.1 Glutamicibacter halophytocola strain KLBMP 5180 chromosome, complete genome	Gram-positive	3911798	95	0.0121428		3419436	38	0.0111129		0.915191
NZ_CP021780.1 Paenibacillus donghaensis strain KCTC 13049 chromosome, complete genome	Gram-positive	8542333	206	0.0120576		7161163	77	0.0107524		0.891757
NZ_CP011541.1 Corynebacterium epidermidicanis strain DSM 45586, complete genome	Gram-positive	2692072	98	0.0182016		2375235	25	0.0105253		0.578261
NZ_CP014167.1 Paenibacillus yonginensis strain DCY84 chromosome, complete genome	Gram-positive	4985901	54	0.00541527		4264135	42	0.0098496		1.81886
NC_004572.3 Tropheryma whipplei str. Twist, complete genome	Gram-positive	927303	15	0.00808797		814783	8	0.0098186		1.21397
NZ_CP011402.1 Denitrobacterium detoxificans strain NPOH1, complete genome	Gram-positive	2446250	61	0.0124681		2154887	21	0.0097453		0.78162
NZ_AP012334.1 Scardovia inopinata JCM 12537 DNA, complete genome	Gram-positive	1797862	40	0.0111243		1579526	15	0.0094965		0.853672
NZ_CP009288.1 Paenibacillus durus strain DSM 1735, complete genome	Gram-positive	6038347	80	0.00662433		5180798	49	0.009458		1.42777
NC_014643.1 Rothia dentocariosa ATCC 17931, complete genome	Gram-positive	2506025	65	0.0129687		2132348	20	0.0093793		0.723226
NZ_CP009286.1 Paenibacillus stellifer strain DSM 14472, complete genome	Gram-positive	5658798	74	0.00653849		4830176	45	0.0093164		1.42486
NZ_CP013652.1 Paenibacillus naphthalenovorans strain 32O-Y, complete genome	Gram-positive	5200139	51	0.00490372		4540191	42	0.0092507		1.88647
NC_019903.1 Desulfitobacterium dichloroeliminans LMG P-21439, complete genome	Gram-positive	3624449	48	0.0066217		3145171	29	0.0092205		1.39247
NC_016584.1 Desulfosporosinus orientis DSM 765, complete genome	Gram-positive	5863081	71	0.00605484		5008183	46	0.009185		1.51696
NZ_CP017150.1 Brevibacterium aurantiacum strain SMQ-1335 chromosome, complete genome	Gram-positive	4209935	131	0.0155584		3759446	34	0.0090439		0.581285
NZ_LT635479.1 Eubacterium sp. Marseille-P3177 strain Marseille-P3177T genome assembly	Gram-positive	3500754	52	0.00742697		3140379	27	0.0085977		1.15763
NZ_AP012331.1 Bifidobacterium scardovii JCM 12489 = DSM 13734 DNA, complete genome	Gram-positive	3158347	119	0.018839		2682204	23	0.008575		0.455176
NC_015389.1 Coriobacterium glomerans PW2, complete genome	Gram-positive	2115681	36	0.0085079		1867660	16	0.0085669		1.00693
NZ_CP018135.1 Neomicrococcus aestuarii strain B18, complete genome	Gram-positive	2667837	50	0.00937089		2388505	20	0.0083734		0.893559
NC_014550.1 Arthrobacter arilaitensis RE117 chromosome, complete sequence	Gram-positive	3859257	78	0.0101056		3369054	28	0.0083109		0.822411
NZ_CP022121.1 Dehalobacterium formicoaceticum strain DMC chromosome, complete genome	Gram-positive	3766545	56	0.00743387		3257201	27	0.0082893		1.11508
NC_014011.1 Aminobacterium colombiense DSM 12261, complete genome	Gram-positive	1980592	23	0.00580634		1816953	15	0.0082556		1.42182
NC_009253.1 Desulfotomaculum reducens MI-1, complete genome	Gram-positive	3608104	50	0.00692885		3065067	25	0.0081564		1.17717
NC_008054.1 Lactobacillus delbrueckii subsp. bulgaricus ATCC 11842 complete genome	Gram-positive	1864998	17	0.00455765		1595411	13	0.0081484		1.78785
NC_014376.1 [Clostridium] saccharolyticum WM1, complete sequence	Gram-positive	4662871	56	0.00600488		4116827	33	0.0080159		1.33489
NZ_CP009428.1 Paenibacillus odorifer strain DSM 15391, complete genome	Gram-positive	6812473	81	0.00594498		5864443	47	0.0080144		1.3481
NZ_CP022054.2 Corynebacterium jeikeium strain FDAARGOS_328 chromosome, complete genome	Gram-positive	2650878	101	0.0190503		2327310	18	0.0077343		0.405991
NC_020546.1 Bifidobacterium thermophilum RBL67, complete genome	Gram-positive	2291643	70	0.0152729		1878385	14	0.0074532		0.488003
NC_012704.1 Corynebacterium kroppenstedtii DSM 44385, complete genome	Gram-positive	2446804	49	0.0100131		2134838	15	0.0070263		0.701713
NC_014218.1 Arcanobacterium haemolyticum DSM 20595, complete genome	Gram-positive	1986154	47	0.0118319		1757590	12	0.0068275		0.577044
NC_018068.1 Desulfosporosinus acidiphilus SJ4, complete genome	Gram-positive	4926837	45	0.00456682		4059796	27	0.0066506		1.45628
NZ_CP007452.1 Peptoclostridium acidaminophilum DSM 3953 chromosome, complete genome	Gram-positive	2246262	14	0.00311629		1978682	13	0.00657		2.10829
NC_013165.1 Slackia heliotrinireducens DSM 20476, complete genome	Gram-positive	3165038	98	0.0154816		2744271	18	0.0065591		0.423671
NZ_CP007032.1 Desulfitobacterium metallireducens DSM 15288, complete genome	Gram-positive	3176073	26	0.0040931		2745796	18	0.0065555		1.60159
NZ_CP011391.1 Faecalibaculum rodentium strain Alo17, complete genome	Gram-positive	2542486	29	0.00570308		2161764	14	0.0064762		1.13556
NZ_CP019687.1 Paenibacillus larvae subsp. larvae strain ATCC 9545 chromosome, complete genome	Gram-positive	4289950	32	0.00372965		3573093	23	0.006437		1.7259
NZ_CP019687.1 Paenibacillus larvae subsp. larvae strain ATCC 9545 chromosome, complete genome	Gram-positive	4289950	32	0.00372965		3573093	23	0.006437		1.7259
NC_013216.1 Desulfotomaculum acetoxidans DSM 771, complete genome	Gram-positive	4545624	34	0.00373986		3764931	24	0.0063746		1.70451
NC_017068.1 Selenomonas ruminantium subsp. lactilytica TAM6421 DNA, complete genome	Gram-positive	3003680	31	0.00516034		2689798	17	0.0063202		1.22476
NC_009925.1 Acaryochloris marina MBIC11017, complete genome	Gram-positive	6503724	180	0.0138382		5501507	34	0.0061801		0.446598
NZ_CP019698.1 Desulfotomaculum ferrireducens strain GSS09 chromosome, complete genome	Gram-positive	3240180	47	0.00725268		2760558	17	0.0061582		0.849089
NZ_AP012322.1 Bifidobacterium angulatum DSM 20098 = JCM 7096 DNA, complete genome	Gram-positive	2021974	39	0.00964404		1740794	10	0.0057445		0.595653
NZ_CP011058.1 Paenibacillus beijingensis strain DSM 24997, complete genome	Gram-positive	5749967	50	0.00434785		4914940	27	0.0054935		1.26349
NC_017301.1 Corynebacterium pseudotuberculosis C231, complete genome	Gram-positive	2328208	41	0.00880506		2059214	11	0.0053418		0.606679
NZ_CP015622.1 Corynebacterium crudilactis strain JZ16 chromosome, complete genome	Gram-positive	3047373	36	0.00590673		2679577	14	0.0052247		0.884535
NZ_LT603683.1 Bacillus glycinifermentans isolate BGLY genome assembly	Gram-positive	4607442	24	0.00260448		4025018	21	0.0052174		2.00323
NC_010168.1 Renibacterium salmoninarum ATCC 33209, complete genome	Gram-positive	3155250	33	0.00522938		2886056	15	0.0051974		0.993885
NZ_CP004350.1 Corynebacterium casei LMG S-19264, complete genome	Gram-positive	3113488	45	0.00722662		2736966	13	0.0047498		0.657262
NZ_CP014160.1 Aerococcus sanguinicola strain CCUG43001, complete genome	Gram-positive	2033849	26	0.00639182		1699067	8	0.0047085		0.736639
NZ_CP017269.1 Geosporobacter ferrireducens strain IRF9 chromosome, complete genome	Gram-positive	5792634	26	0.00224423		4968700	23	0.004629		2.06261
NC_012491.1 Brevibacillus brevis NBRC 100599 DNA, complete genome	Gram-positive	6296436	31	0.00246171		5532493	25	0.0045188		1.83562
NC_020506.1 Corynebacterium callunae DSM 20147, complete genome	Gram-positive	2839551	48	0.00845204		2497303	11	0.0044048		0.521147
NZ_CP009220.1 Corynebacterium deserti GIMN1.010, complete genome	Gram-positive	2972149	86	0.0144676		2581585	11	0.0042609		0.294516
NZ_LN831026.1 Corynebacterium diphtheriae genome assembly NCTC11397	Gram-positive	2463666	46	0.00933568		2200579	9	0.0040898		0.438086
NC_014622.2 Paenibacillus polymyxa SC2, complete genome	Gram-positive	5728392	27	0.00235668		4892434	20	0.0040879		1.73462
NZ_CP007457.1 Bifidobacterium pseudolongum PV8-2, complete genome	Gram-positive	2032698	35	0.00860925		1790620	7	0.0039093		0.454077
NC_014219.1 [Bacillus] selenitireducens MLS10, complete sequence	Gram-positive	3592487	14	0.00194851		3175579	12	0.0037788		1.93935
NC_013715.1 Rothia mucilaginosa DY-18 DNA, complete genome	Gram-positive	2264603	124	0.0273779		1877346	7	0.0037287		0.136193
NC_014551.1 Bacillus amyloliquefaciens DSM7 complete genome	Gram-positive	3980199	15	0.00188433		3513022	13	0.0037005		1.96384
NZ_CP014634.1 Corynebacterium simulans strain PES1, complete ge1nome	Gram-positive	2737971	51	0.00931347		2453203	9	0.0036687		0.393911
NC_015702.1 Parachlamydia acanthamoebae UV-7, complete genome	Gram-positive	3072383	14	0.00227836		2740232	10	0.0036493		1.60173
NZ_CP011311.1 Corynebacterium camporealensis strain DSM 44610, complete genome	Gram-positive	2451810	56	0.0114201		2217501	8	0.0036077		0.315904
NZ_CP016953.1 Streptococcus himalayensis strain HTS2 chromosome, complete genome	Gram-positive	2275471	10	0.00219735		1962815	7	0.0035663		1.62301
NZ_CP019962.1 Eubacterium limosum strain ATCC 8486 chromosome, complete genome	Gram-positive	4422837	45	0.00508723		3927964	14	0.0035642		0.700614
NZ_CP014616.1 Sporosarcina psychrophila strain DSM 6497, complete genome	Gram-positive	4674191	16	0.00171153		3775580	13	0.0034432		2.01176
NC_009633.1 Alkaliphilus metalliredigens QYMF, complete genome	Gram-positive	4929566	22	0.00223143		4156774	14	0.003368		1.50934
NZ_CP007806.1 Brevibacillus laterosporus LMG 15441, complete genome	Gram-positive	5114147	20	0.00195536		4296774	14	0.0032583		1.66632
NZ_LM995447.1 [Clostridium] cellulosi genome assembly DG5	Gram-positive	2229578	8	0.00179406		1925017	6	0.0031169		1.73732
NZ_CP010978.1 Pelosinus fermentans JBW45, complete genome	Gram-positive	5380816	21	0.00195138		4581774	14	0.0030556		1.56586
NC_008497.1 Lactobacillus brevis ATCC 367, complete genome	Gram-positive	2291220	9	0.00196402		1969682	6	0.0030462		1.55099
NZ_CP012712.1 Parageobacillus thermoglucosidasius strain DSM 2542 chromosome, complete genome	Gram-positive	3873116	11	0.00142005		3283845	10	0.0030452		2.14445
NC_011295.1 Coprothermobacter proteolyticus DSM 5265, complete genome	Gram-positive	1424912	5	0.00175449		1324098	4	0.0030209		1.72182
NZ_AP012326.1 Bifidobacterium dentium JCM 1195 = DSM 20436 DNA, complete g1enome	Gram-positive	2635669	31	0.00588086		2334268	7	0.0029988		0.509925
NC_009328.1 Geobacillus thermodenitrificans NG80-2, complete genome	Gram-positive	3550319	13	0.00183082		3007498	9	0.0029925		1.63452
NC_021280.1 Spiroplasma chrysopicola DF-1, complete genome	Gram-positive	1123322	3	0.00133533		1007374	3	0.002978		2.2302
NZ_CP011361.2 Salimicrobium jeotgali strain MJ3, complete genome	Gram-positive	2698725	23	0.00426127		2354795	7	0.0029727		0.697599
NC_013170.1 Cryptobacterium curtum DSM 15641, complete genome	Gram-positive	1617804	8	0.00247249		1418231	4	0.0028204		1.14072
NZ_CP009251.1 Corynebacterium stationis strain 622=DSM 20302, complete genome	Gram-positive	2808767	37	0.00658652		2489319	7	0.002812		0.426935
NZ_CP009244.1 Corynebacterium ammoniagenes DSM 20306 strain 9.6, complete genome	Gram-positive	2790185	34	0.00609279		2494653	7	0.002806		0.460545
NZ_CP014223.1 [Clostridium] propionicum DSM 1682, complete genome	Gram-positive	3120417	11	0.00176258		2583078	7	0.0027099		1.53748
NZ_CP012502.1 Bacillus beveridgei strain MLTeJB, complete genome	Gram-positive	3582268	10	0.00139576		3152783	8	0.0025374		1.81796
NZ_CP014915.1 Lactobacillus paracollinoides strain TMW 1.1994 chromosome, complete genome	Gram-positive	3476943	13	0.00186946		2774947	7	0.0025226		1.34936
NZ_AP012324.1 Bifidobacterium breve DSM 20213 = JCM 1192 DNA, complete genome	Gram-positive	2269415	24	0.00528771		1994178	5	0.0025073		0.474175
NZ_AP012549.1 Cyanobacterium endosymbiont of Epithemia turgida isolate EtSB Lake Yunoko DNA, complete genome	Gram-positive	2794318	11	0.00196828		1612623	4	0.0024804		1.2602
NC_013895.2 Mageeibacillus indolicus UPII9-5, complete sequence	Gram-positive	1809746	9	0.00248654		1614907	4	0.0024769		0.996134
NZ_CP021500.1 Bacillus atrophaeus strain SRCM101359 chromosome, complete genome	Gram-positive	4180819	12	0.00143513		3650792	9	0.0024652		1.71777
NZ_CP017560.1 Lysinibacillus sphaericus strain LMG 22257 chromosome, complete genome	Gram-positive	3436578	7	0.00101845		2899884	7	0.0024139		2.37015
NZ_CP015109.1 Sporosarcina ureae strain P17a, complete genome	Gram-positive	3412428	14	0.00205133		2906732	7	0.0024082		1.17397
NC_012781.1 [Eubacterium] rectale ATCC 33656, complete sequence	Gram-positive	3449685	11	0.00159435		3046465	7	0.0022977		1.44118
NC_016894.1 Acetobacterium woodii DSM 1030, complete genome	Gram-positive	4044777	12	0.00148339		3489921	8	0.0022923		1.54532
NZ_CP009692.1 Bacillus mycoides strain ATCC 6462, complete genome	Gram-positive	5255868	11	0.00104645		4416516	10	0.0022642		2.16372
NZ_CP020880.1 Bacillus horikoshii strain 20a chromosome, complete genome	Gram-positive	4277585	17	0.0019871		3622340	8	0.0022085		1.11143
NZ_CP015506.1 Bacillus oceanisediminis 2691 chromosome, complete genome	Gram-positive	5461741	14	0.00128164		4604069	10	0.002172		1.69469
NZ_CP014699.1 Streptococcus pantholopis strain TA 26, complete genome	Gram-positive	2241302	6	0.00133851		1854965	4	0.0021564		1.61103
NZ_CP011008.1 Bacillus simplex strain SH-B26, complete genome	Gram-positive	5345500	11	0.0010289		4249673	9	0.0021178		2.05832
NZ_CP012033.1 Lactobacillus koreensis strain 26-25, compl1ete genome	Gram-positive	3006812	8	0.00133031		2397186	5	0.0020858		1.56789
NZ_CP017603.1 Clostridium formicaceticum strain ATCC 27076, complete genome	Gram-positive	4586755	15	0.00163514		3889019	8	0.0020571		1.25804
NZ_CP015196.1 Streptococcus marmotae strain HTS5 chromosome, complete genome	Gram-positive	2309282	5	0.00108259		1996788	4	0.0020032		1.8504
NZ_CP009416.1 Jeotgalibacillus malaysiensis strain D5 chromosome, complete genome	Gram-positive	3516439	20	0.00284379		3013073	6	0.0019913		0.700236
NZ_CP016598.1 Leuconostoc lactis strain WiKim40 chromosome, complete genome	Gram-positive	1737502	5	0.00143885		1545744	3	0.0019408		1.34887
NZ_CP016534.2 Planococcus antarcticus DSM 14505, complete genome	Gram-positive	3765545	7	0.00092948		3148592	6	0.0019056		2.05019
NZ_CP009170.1 Thermoanaerobacter kivui strain DSM 2030, complete genome	Gram-positive	2397824	9	0.0018767		2099976	4	0.0019048		1.01496
NC_006270.3 Bacillus licheniformis ATCC 14580, complete genome	Gram-positive	4222597	10	0.00118411		3713079	7	0.0018852		1.59211
NZ_CP009920.1 Bacillus megaterium NBRC 15308 = ATCC 14581, complete genome	Gram-positive	5343114	9	0.000842206		4419632	8	0.0018101		2.14924
NC_022873.1 Bacillus thuringiensis YBT-1518, complete genome	Gram-positive	6002284	11	0.000916318		5047980	9	0.0017829		1.94571
NC_017668.1 Halobacillus halophilus DSM 2266 complete genome	Gram-positive	4150632	10	0.00120464		3418859	6	0.001755		1.45685
NZ_CP014161.1 Aerococcus urinae strain CCUG36881, complete genome	Gram-positive	1974262	12	0.00303911		1712156	3	0.0017522		0.576543
NC_009614.1 Bacteroides vulgatus ATCC 8482, complete genome	Gram-positive	5163189	21	0.00203363		4627984	8	0.0017286		0.850016
NZ_CP013659.2 Planococcus rifietoensis strain M8, complete genome	Gram-positive	3505011	7	0.00099857		3021376	5	0.0016549		1.65724
NZ_CP011366.1 Salinicoccus halodurans strain H3B36, complete genome	Gram-positive	2778379	5	0.000899805		2487566	4	0.001608		1.78705
NZ_LT635772.1 Anaerococcus sp. Marseille-P2765 strain Marseille-P2765T genome assembly	Gram-positive	2080215	6	0.00144216		1873955	3	0.0016009		1.11007
NZ_CP017267.1 Vagococcus teuberi strain DSM 21459 chromosome, complete genome	Gram-positive	2169060	3	0.000691544		1915327	3	0.0015663		2.26495
NZ_CP013862.1 Lentibacillus amyloliquefaciens strain LAM0015, complete genome	Gram-positive	3858284	7	0.000907139		3206754	5	0.0015592		1.71882
NZ_HF545616.1 Ruminococcus bicirculans chromosome I, complete genome	Gram-positive	2240877	6	0.00133876		1958592	3	0.0015317		1.14413
NZ_CP011013.1 Lactobacillus mucosae LM1, complete genome	Gram-positive	2326299	4	0.000859735		1991793	3	0.0015062		1.75191
NC_017455.1 Halanaerobium praevalens DSM 2228, complete genome	Gram-positive	2309262	3	0.000649558		2064106	3	0.0014534		2.23754
NZ_CP020772.1 Halobacillus mangrovi strain KTB 131 chromosome, complete genome	Gram-positive	4142697	13	0.00156903		3546976	5	0.0014097		0.898424
NZ_CP014159.1 Aerococcus christensenii strain CCUG28831, complete genome	Gram-positive	1634920	2	0.000611651		1420856	2	0.0014076		2.30132
NZ_CP013023.1 Paenibacillus sp. BD3526, complete genome	Gram-positive	5354277	21	0.00196105		4399984	6	0.0013636		0.695363
NZ_CP014873.1 Lactobacillus backii strain TMW 1.1989 chromosome, complete genome	Gram-positive	2672521	3	0.000561268		2205222	3	0.0013604		2.42381
NZ_CP019640.1 Planococcus sp. Y42 chromosome, complete geno1me	Gram-positive	3718896	5	0.000672243		3155559	4	0.0012676		1.88564
NC_015977.1 Roseburia hominis A2-183, complete genome	Gram-positive	3592125	9	0.00125274		3196285	4	0.0012515		0.998972
NZ_CP014163.1 Aerococcus urinaehominis strain CCUG42038B, complete genome	Gram-positive	1831400	6	0.00163809		1598402	2	0.0012512		0.763846
NC_016605.1 Pediococcus claussenii ATCC BAA-344, complete genome	Gram-positive	1829111	2	0.000546714		1604725	2	0.0012463		2.27966
NC_019954.2 Tepidanaerobacter acetatoxydans Re1 complete genome	Gram-positive	2761252	5	0.000905386		2420654	3	0.0012393		1.36885
NZ_CP017962.1 Virgibacillus halodenitrificans strain PDB-F2 chromosome, complete genome	Gram-positive	3869935	7	0.000904408		3248408	4	0.0012314		1.36152
NC_014614.1 Clostridium sticklandii str. DSM 519 chromosome, complete genome	Gram-positive	2715461	3	0.000552392		2437165	3	0.0012309		2.22838
NZ_CP010820.1 Lysinibacillus fusiformis strain RB-21, complete genome	Gram-positive	4843789	6	0.00061935		4103521	5	0.0012185		1.96733
NC_013791.2 Bacillus pseudofirmus OF4, complete genome	Gram-positive	3858997	7	0.000906971		3306675	4	0.0012097		1.33375
NZ_CP015438.1 Anoxybacillus amylolyticus strain DSM 15939 chromosome, comp1lete genome	Gram-positive	2834744	4	0.000705531		2484272	3	0.0012076		1.71161
NC_013171.1 Anaerococcus prevotii DSM 20548, complete genome	Gram-positive	1883067	10	0.00265524		1686181	2	0.0011861		0.446706
NC_015975.1 Lactobacillus ruminis ATCC 27782, complete genome	Gram-positive	2066652	2	0.000483874		1758976	2	0.001137		2.34984
NZ_CP009687.1 Clostridium aceticum strain DSM 1496, complete genome	Gram-positive	4201318	8	0.000952082		3552251	4	0.001126		1.18272
NC_011898.1 Ruminiclostridium cellulolyticum H10, complete sequence	Gram-positive	4068724	7	0.000860221		3572186	4	0.0011198		1.30172
NC_010556.1 Exiguobacterium sibiricum 255-15, complete genome	Gram-positive	3034136	5	0.000823958		2685810	3	0.001117		1.35563
NC_010556.1 Exiguobacterium sibiricum 255-15, complete genome	Gram-positive	3034136	5	0.000823958		2685810	3	0.001117		1.35563
NZ_CP014835.1 Streptococcus halotolerans strain HTS9 chromosome, complete genome	Gram-positive	2182100	3	0.000687411		1806972	2	0.0011068		1.61013
NC_008531.1 Leuconostoc mesenteroides subsp. mesenteroides ATCC 8293, complete genome	Gram-positive	2038396	2	0.000490582		1816067	2	0.0011013		2.24485
NC_008618.1 Bifidobacterium adolescentis ATCC 15703 DNA, complete genome	Gram-positive	2089645	11	0.00263203		1816688	2	0.0011009		0.418273
NC_012470.1 Streptococcus equi subsp. zooepidemicus H70, complete genome	Gram-positive	2149868	3	0.000697717		1834085	2	0.0010905		1.5629
NZ_CP014164.1 Aerococcus viridans strain CCUG4311, complete genome	Gram-positive	2199877	4	0.000909142		1840855	2	0.0010865		1.19503
NZ_CP022474.1 Lactobacillus curvatus strain MRS6 chromosome, complete genome	Gram-positive	2114309	3	0.000709452		1851477	2	0.0010802		1.52261
NZ_CP019728.1 Jeotgalibaca dankookensis strain EX-07 chromosome, complete genome	Gram-positive	2096058	2	0.000477086		1875035	2	0.0010666		2.23575
NZ_CP019728.1 Jeotgalibaca dankookensis strain EX-07 chromosome, complete genome	Gram-positive	2096058	2	0.000477086		1875035	2	0.0010666		2.23575
NC_021175.1 Streptococcus cristatus AS 1.3089, complete sequence	Gram-positive	2142100	4	0.000933663		1876030	2	0.0010661		1.14183
NC_015520.1 Mahella australiensis 50-1 BON, complete genome	Gram-positive	3135972	3	0.000478321		2850894	3	0.0010523		2.19999
NC_015678.1 Streptococcus parasanguinis ATCC 15912, complete genome	Gram-positive	2153652	2	0.000464328		1907569	2	0.0010485		2.25801
NZ_CP016766.1 Lactobacillus agilis strain La3, complete genome	Gram-positive	2187209	2	0.000457204		1911483	2	0.0010463		2.28849
NZ_CP006934.1 Spiroplasma sabaudiense Ar-1343, complete genome	Gram-positive	1075953	2	0.000929409		975552	1	0.0010251		1.10292
NC_017045.1 Riemerella anatipestifer ATCC 11845 = DSM 15868, complete genome	Gram-positive	2164087	4	0.000924177		1965411	2	0.0010176		1.10109
NZ_CP011312.1 Corynebacterium kutscheri strain DSM 20755, complete genome	Gram-positive	2354065	14	0.00297358		2010718	2	0.0009947		0.334502
NC_020995.1 Enterococcus casseliflavus EC20, complete genome	Gram-positive	3427276	3	0.000437665		3022221	3	0.0009926		2.26805
NC_014833.1 Ruminococcus albus 7, complete genome	Gram-positive	3685408	10	0.0013567		3191212	3	0.0009401		0.692917
NC_018610.1 Lactobacillus buchneri CD034, complete genome	Gram-positive	2500564	9	0.00179959		2170322	2	0.0009215		0.512072
NC_007520.2 Thiomicrospira crunogena XCL-2, complete genome	Gram-positive	2427734	3	0.00061786		2200255	2	0.000909		1.47118
NZ_CP011007.1 Bacillus pumilus strain SH-B9, complete genome	Gram-positive	3787586	3	0.000396031		3315957	3	0.0009047		2.28446
NC_009706.1 Clostridium kluyveri DSM 555, complete genome	Gram-positive	3964618	6	0.000756693		3354858	3	0.0008942		1.18175
NZ_CP016020.1 Bacillus weihaiensis strain Alg07 chromosome, complete genome	Gram-positive	4344873	4	0.000460313		3450765	3	0.0008694		1.88866
NZ_CP022437.1 Virgibacillus necropolis strain LMG 19488 chromosome, complete genome	Gram-positive	4337422	3	0.000345828		3638097	3	0.0008246		2.38445
NZ_LT821227.1 Eggerthellaceae bacterium Marseille-P3241 genome assembly	Gram-positive	1447956	3	0.00103594		1265219	1	0.0007904		0.762954
NZ_CP020814.1 Bacillus krulwichiae strain AM31D chromosome, complete genome	Gram-positive	4610863	4	0.000433758		3907740	3	0.0007677		1.7699
NC_009922.1 Alkaliphilus oremlandii OhILAs, complete genome	Gram-positive	3123558	2	0.000320148		2663650	2	0.0007508		2.34532
NZ_CP007490.1 Rhodoluna lacicola strain MWH-Ta8 chromosome, complete genome	Gram-positive	1430433	4	0.00139818		1351185	1	0.0007401		0.529325
NZ_CP006905.1 Clostridium baratii str. Sullivan, complete genome	Gram-positive	3153266	2	0.000317132		2728684	2	0.000733		2.3112
NZ_CP007739.1 Bacillus methanolicus MGA3, complete genome	Gram-positive	3337035	2	0.000299667		2764061	2	0.0007236		2.41459
NC_013203.1 Atopobium parvulum DSM 20469, complete genome	Gram-positive	1543805	5	0.00161938		1385228	1	0.0007219		0.445791
NC_010718.1 Natranaerobius thermophilus JW/NM-WN-LF, complete genome	Gram-positive	3165557	5	0.00078975		2778238	2	0.0007199		0.911529
NZ_CP018888.1 Lactobacillus amylophilus DSM 20533 = JCM 1125, complete genome	Gram-positive	1610352	1	0.000310491		1418114	1	0.0007052		2.27112
NC_018673.1 Leuconostoc carnosum JB16, complete genome	Gram-positive	1645096	1	0.000303934		1449180	1	0.00069		2.27038
NZ_AP014808.1 Lactobacillus acetotolerans DNA, complete genome, strain: NBRC 13120	Gram-positive	1704859	1	0.000293279		1509807	1	0.0006623		2.25838
NC_019425.2 Carnobacterium maltaromaticum LMA28 complete genome	Gram-positive	3650416	3	0.000410912		3123359	2	0.0006403		1.55833
NZ_LT635475.1 Ezakiella sp. Marseille-P2951 strain Marseille-P2951T genome assembly	Gram-positive	1741785	2	0.000574124		1573489	1	0.0006355		1.10696
NC_015318.1 Hippea maritima DSM 10411, complete genome	Gram-positive	1694430	5	0.00147542		1613911	1	0.0006196		0.419956
NC_009012.1 Hungateiclostridium thermocellum ATCC 27405, complete sequence	Gram-positive	3843301	8	0.00104077		3262677	2	0.000613		0.58898
NZ_CP016790.1 Bacillus flexus strain KLBMP 4941 chromosome, complete genome	Gram-positive	3960308	3	0.000378758		3309703	2	0.0006043		1.59543
NZ_CP020459.1 Lactobacillus sakei strain FAM18311 chromosome, complete genome	Gram-positive	1945884	2	0.000513905		1695955	1	0.0005896		1.14737
NZ_CP013187.1 Pseudoalteromonas phenolica strain KCTC 12086 chromosome I, complete sequence	Gram-positive	3845520	2	0.000260043		3395889	2	0.0005889		2.26481
NC_014136.1 Leuconostoc kimchii IMSNU 11154, complete genome	Gram-positive	2002721	2	0.000499321		1774707	1	0.0005635		1.12848
NZ_CP014332.1 Weissella jogaejeotgali strain FOL01 chromosome, complete genome	Gram-positive	2114163	2	0.000473		1818031	1	0.00055		1.16289
NZ_CP018906.1 Lactobacillus curieae strain CCTCC M 2011381, complete genome	Gram-positive	2095860	3	0.000715697		1845469	1	0.0005419		0.757119
NC_015602.1 Lactobacillus kefiranofaciens ZW3, complete genome	Gram-positive	2113023	1	0.000236628		1876827	1	0.0005328		2.2517
NZ_CP012381.1 Lactobacillus helveticus strain CAUH18, complete genome	Gram-positive	2160583	1	0.000231419		1899399	1	0.0005265		2.27502
NC_019042.1 Streptococcus dysgalactiae subsp. equisimilis AC-2713, complete genome	Gram-positive	2179445	3	0.000688249		1917912	1	0.0005214		0.757576
NC_009785.1 Streptococcus gordonii str. Challis substr. CH1, complete genome	Gram-positive	2196662	2	0.000455236		1958659	1	0.0005106		1.12151
NC_016627.1 Hungateiclostridium clariflavum DSM 19732, complete sequence	Gram-positive	4897678	9	0.000918803		4066191	2	0.0004919		0.535328
NZ_CP020773.1 Staphylococcus lutrae strain ATCC 700373 chromosome, complete genome	Gram-positive	2533115	1	0.000197385		2142436	1	0.0004668		2.36471
NC_014378.1 Acetohalobium arabaticum DSM 5501, complete genome	Gram-positive	2469596	1	0.000202462		2153052	1	0.0004645		2.29404
NZ_LT630287.1 Lactobacillus acidipiscis strain ACA-DC 1533 genome assembly	Gram-positive	2607423	1	0.00019176		2170441	1	0.0004607		2.40267
NC_013921.1 Thermoanaerobacter italicus Ab9, complete genome	Gram-positive	2451061	2	0.000407987		2173393	1	0.0004601		1.12776
NZ_CP018822.1 Streptococcus gallolyticus subsp. gallolyticus D1SM 16831, complete genome	Gram-positive	2492900	1	0.00020057		2186119	1	0.0004574		2.28066
NZ_CP013213.1 Erysipelothrix larvae strain LV19 chromosome, complete genome	Gram-positive	2495108	1	0.000200392		2197484	1	0.0004551		2.27088
NZ_CP018796.1 Lactobacillus parabuchneri strain FAM21731, complete genome	Gram-positive	2600578	1	0.000192265		2241266	1	0.0004462		2.32063
NC_014410.1 Thermoanaerobacterium thermosaccharolyticum DSM 571, complete genome	Gram-positive	2785752	1	0.000179485		2459661	1	0.0004066		2.26515
NC_004557.1 Clostridium tetani E88, complete genome	Gram-positive	2799251	1	0.000178619		2461850	1	0.0004062		2.2741
NZ_CP012152.1 Anoxybacillus gonensis strain G2, complete genome	Gram-positive	2803668	2	0.000356676		2523598	1	0.0003963		1.11098
NC_022878.1 Enterococcus mundtii QU 25 DNA, complete genome	Gram-positive	3022186	1	0.000165443		2570440	1	0.000389		2.35149
NZ_AP012541.1 Lactobacillus paracasei subsp. paracasei JCM 8130 DNA, complete genome	Gram-positive	2995875	4	0.000667585		2576000	1	0.0003882		0.581498
NC_013198.1 Lactobacillus rhamnosus GG whole genome sequence, strain GG (ATCC 53103)	Gram-positive	3010111	4	0.000664427		2585162	1	0.0003868		0.58219
NC_012034.1 Caldicellulosiruptor bescii DSM 6725, complete genome	Gram-positive	2919718	5	0.000856247		2600346	1	0.0003846		0.449128
NZ_CP014170.1 Clostridium tyrobutyricum strain KCTC 5387 chromosome, complete genome	Gram-positive	3071606	1	0.000162781		2679862	1	0.0003732		2.29236
NZ_CP014806.1 Rummeliibacillus stabekisii strain PP9 chromosome, complete genome	Gram-positive	3412092	1	0.000146538		2860976	1	0.0003495		2.38526
NZ_CP013661.2 Planococcus kocurii strain ATCC 43650, complete genome	Gram-positive	3472056	1	0.000144007		2956162	1	0.0003383		2.34903
NZ_CP008876.1 Terribacillus goriensis strain MP602, complete genome	Gram-positive	3488643	1	0.000143322		3062156	1	0.0003266		2.27855
NZ_CP014609.1 Solibacillus silvestris strain DSM 12223, complete genome	Gram-positive	3991226	2	0.00025055		3366048	1	0.0002971		1.18573
NC_009674.1 Bacillus cytotoxicus NVH 391-98, complete genome	Gram-positive	4087024	2	0.000244677		3373701	1	0.0002964		1.21144
NZ_CP009268.1 Clostridium pasteurianum DSM 525 = ATCC 6013, complete genome	Gram-positive	4352101	2	0.000229774		3588585	1	0.0002787		1.21276
NZ_CP015378.1 Fictibacillus phosphorivorans strain G25-29 chromosome, complete genome	Gram-positive	4230665	1	0.000118185		3623321	1	0.000276		2.33524
NC_014829.1 Bacillus cellulosilyticus DSM 2522, complete genome	Gram-positive	4681672	6	0.000640797		3770416	1	0.0002652		0.413895
NC_021182.1 Clostridium pasteurianum BC1, complete genome	Gram-positive	4990707	2	0.000200372		4012064	1	0.0002492		1.24393
NC_022571.1 Clostridium saccharobutylicum DSM 13864, complete genome	Gram-positive	5107814	3	0.000293668		4030646	1	0.0002481		0.84483
NZ_AP014642.1 Leptolyngbya boryana dg5 DNA, complete genome	Gram-positive	6176365	115	0.00930968		5382406	12	0.00222949		0.23948
NC_013721.1 Gardnerella vaginalis 409-05, complete genome	Gram-positive	1617545	5	0.00154555		1408491	0	0		0
NZ_HG917868.1 Clostridium bornimense replicon M2/40_rep1, complete genome, type strain M2/40T	Gram-positive	2917864	8	0.00137087		2528326	0	0		0
NC_005303.2 Onion yellows phytoplasma OY-M DNA, complete genome	Gram-positive	853092	2	0.00117221		690822	0	0		0
NC_019978.1 Halobacteroides halobius DSM 5150, complete genome	Gram-positive	2649255	5	0.000943662		2345561	0	0		0
NZ_CP021904.1 Alkalitalea saponilacus strain SC/BZ-SP2 chromosome, complete genome	Gram-positive	4775573	9	0.000942295		4101196	0	0		0
NZ_CP006681.1 Spiroplasma culicicola AES-1, complete genome	Gram-positive	1175131	1	0.000425484		1079451	0	0		0
NC_009437.1 Caldicellulosiruptor saccharolyticus DSM 8903, complete genome	Gram-positive	2970275	2	0.000336669		2644933	0	0		0
NC_008528.1 Oenococcus oeni PSU-1, complete genome	Gram-positive	1780517	1	0.000280817		1585029	0	0		0
NC_010471.1 Leuconostoc citreum KM20, complete genome	Gram-positive	1796284	1	0.000278352		1609744	0	0		0
NC_016630.1 Filifactor alocis ATCC 35896, complete genome	Gram-positive	1931012	1	0.000258932		1590763	0	0		0
NC_015930.1 Lactococcus garvieae ATCC 49156 DNA, complete genome	Gram-positive	1950135	1	0.000256393		1707934	0	0		0
NZ_CP012890.1 Lactobacillus gallinarum strain HFD4, complete genome	Gram-positive	2317164	1	0.000215781		2019818	0	0		0
NC_015275.1 Clostridium lentocellum DSM 5427, complete genome	Gram-positive	4714237	2	0.000212123		4028146	0	0		0
NZ_CP015756.1 Clostridium estertheticum subsp. estertheticum strain DSM 8809, complete genome	Gram-positive	4760574	2	0.000210059		3992347	0	0		0
NZ_LN774769.1 Lactococcus piscium MKFS47 genome assembly L_piscium	Gram-positive	2394138	1	0.000208843		2090589	0	0		0
NZ_CP012559.1 Lactobacillus heilongjiangensis strain DSM 28069, complete genome	Gram-positive	2790548	1	0.000179176		2299376	0	0		0
NZ_CP012024.1 Bacillus smithii strain DSM 4216, complete genome	Gram-positive	3368778	1	0.000148422		2679951	0	0		0
NC_022592.1 Clostridium autoethanogenum DSM 10061, complete genome	Gram-positive	4352205	1	0.000114884		3682942	0	0		0
NZ_CP014176.1 Clostridium botulinum strain 89G, complete genome	Gram-positive	4662988	1	0.000107227		3646844	0	0		0
NC_004193.1 Oceanobacillus iheyensis HTE831 DNA, complete genome	Gram-positive	3630528	0	0		3081150	0	0		#DIV/0!
NC_007168.1 Staphylococcus haemolyticus JCSC1435 DNA, complete genome	Gram-positive	2685015	0	0		2307682	0	0		#DIV/0!
NC_007350.1 Staphylococcus saprophyticus subsp. saprophyticus ATCC 15305 DNA, complete genome	Gram-positive	2516575	0	0		2110608	0	0		#DIV/0!
NC_007716.1 Aster yellows witches'-broom phytoplasma AYWB, complete genome	Gram-positive	706569	0	0		540470	0	0		#DIV/0!
NC_008261.1 Clostridium perfringens ATCC 13124, complete genome	Gram-positive	3256683	0	0		2725104	0	0		#DIV/0!
NC_008525.1 Pediococcus pentosaceus ATCC 25745, complete genome	Gram-positive	1832387	0	0		1617990	0	0		#DIV/0!
NC_008530.1 Lactobacillus gasseri ATCC 33323, complete genome	Gram-positive	1894360	0	0		1704102	0	0		#DIV/0!
NC_008530.1 Lactobacillus gasseri ATCC 33323, complete genome	Gram-positive	1894360	0	0		1704102	0	0		#DIV/0!
NC_008593.1 Clostridium novyi NT, complete genome	Gram-positive	2547720	0	0		2210881	0	0		#DIV/0!
NC_009513.1 Lactobacillus reuteri DSM 20016, complete genome	Gram-positive	1999618	0	0		1746387	0	0		#DIV/0!
NC_010376.1 Finegoldia magna ATCC 29328 DNA, complete genome	Gram-positive	1797577	0	0		1634810	0	0		#DIV/0!
NC_010674.1 Clostridium botulinum B str. Eklund 17B, complete genome	Gram-positive	3800327	0	0		3133014	0	0		#DIV/0!
NC_012004.1 Streptococcus uberis 0140J complete genome	Gram-positive	1852352	0	0		1650339	0	0		#DIV/0!
NC_012778.1 [Eubacterium] eligens ATCC 27750, complete sequence	Gram-positive	2144190	0	0		1934707	0	0		#DIV/0!
NC_013515.1 Streptobacillus moniliformis DSM 12112, complete genome	Gram-positive	1662578	0	0		1508399	0	0		#DIV/0!
NC_013893.1 Staphylococcus lugdunensis HKU09-01, complete genome	Gram-positive	2658366	0	0		2256774	0	0		#DIV/0!
NC_014393.1 Clostridium cellulovorans 743B, complete genome	Gram-positive	5262222	0	0		4394807	0	0		#DIV/0!
NC_014925.1 Staphylococcus pseudintermedius HKU10-03, complete genome	Gram-positive	2617381	0	0		2186987	0	0		#DIV/0!
NC_015214.1 Lactobacillus amylovorus strain 30SC, complete genome	Gram-positive	2078001	0	0		1841661	0	0		#DIV/0!
NC_015425.1 Clostridium botulinum BKT015925, complete genome	Gram-positive	2773157	0	0		2405501	0	0		#DIV/0!
NC_015558.1 Streptococcus parauberis KCTC 11537, complete genome	Gram-positive	2143887	0	0		1889674	0	0		#DIV/0!
NC_015601.1 Erysipelothrix rhusiopathiae str. Fujisawa DNA, complete genome	Gram-positive	1787941	0	0		1609181	0	0		#DIV/0!
NC_015759.1 Weissella koreensis KACC 15510, complete genome	Gram-positive	1422478	0	0		1212297	0	0		#DIV/0!
NC_015978.1 Lactobacillus sanfranciscensis TMW 1.1304, complete genome	Gram-positive	1298316	0	0		1144574	0	0		#DIV/0!
NC_016052.1 Tetragenococcus halophilus NBRC 12172 DNA, complete genome	Gram-positive	2562720	0	0		2207575	0	0		#DIV/0!
NC_017581.1 Streptococcus thermophilus JIM 8232 complete genome	Gram-positive	1929905	0	0		1659399	0	0		#DIV/0!
NC_018081.1 Enterococcus hirae ATCC 9790, complete genome	Gram-positive	2827741	0	0		2368447	0	0		#DIV/0!
NC_018664.1 Gottschalkia acidurici 9a, complete sequence	Gram-positive	3105335	0	0		2586113	0	0		#DIV/0!
NC_020164.1 Staphylococcus warneri SG1, complete genome	Gram-positive	2486042	0	0		2142092	0	0		#DIV/0!
NC_020291.1 Clostridium saccharoperbutylacetonicum N1-4(HMT), complete genome	Gram-positive	6530257	0	0		5405864	0	0		#DIV/0!
NC_021284.1 Spiroplasma syrphidicola EA-1, complete genome	Gram-positive	1107344	0	0		1005910	0	0		#DIV/0!
NC_021833.1 Spiroplasma diminutum CUAS-1, complete genome	Gram-positive	945296	0	0		873399	0	0		#DIV/0!
NC_021846.1 Spiroplasma taiwanense CT-1, complete genome	Gram-positive	1075140	0	0		961281	0	0		#DIV/0!
NC_022239.1 Streptococcus anginosus C238, complete genome	Gram-positive	2233640	0	0		1981828	0	0		#DIV/0!
NC_022246.1 Streptococcus intermedius B196, complete genome	Gram-positive	1996214	0	0		1758016	0	0		#DIV/0!
NC_022549.1 complete chromosome Acholeplasma brassicae	Gram-positive	1877792	0	0		1707735	0	0		#DIV/0!
NC_022606.1 Carnobacterium inhibens subsp. gilichinskyi strain WN1359, complete genome	Gram-positive	2347813	0	0		1974744	0	0		#DIV/0!
NC_022998.1 Spiroplasma apis B31, complete genome	Gram-positive	1160554	0	0		1021725	0	0		#DIV/0!
NZ_AP014680.1 Lactobacillus hokkaidonensis DNA, complete genome	Gram-positive	2277985	0	0		1978408	0	0		#DIV/0!
NZ_CP006683.1 Melissococcus plutonius S1, complete genome	Gram-positive	1896191	0	0		1521632	0	0		#DIV/0!
NZ_CP006720.1 Spiroplasma mirum ATCC 29335 strain SMCA, complete genome	Gram-positive	1132608	0	0		918206	0	0		#DIV/0!
NZ_CP007208.1 Staphylococcus xylosus strain HKUOPL8, complete genome	Gram-positive	2836901	0	0		2388604	0	0		#DIV/0!
NZ_CP007601.1 Staphylococcus capitis subsp. capitis strain AYP1020, complete genome	Gram-positive	2443604	0	0		2096115	0	0		#DIV/0!
NZ_CP008747.1 Staphylococcus hyicus strain ATCC 11249, complete genome	Gram-positive	2472129	0	0		2120180	0	0		#DIV/0!
NZ_CP009224.1 Weissella ceti strain WS105, complete genome	Gram-positive	1390397	0	0		1201381	0	0		#DIV/0!
NZ_CP009761.1 Parvimonas micra strain KCOM 1535, complete genome	Gram-positive	1627009	0	0		1429091	0	0		#DIV/0!
NZ_CP009913.1 Streptococcus salivarius strain NCTC 8618, complete genome	Gram-positive	2188923	0	0		1927502	0	0		#DIV/0!
NZ_CP009976.1 Cellulophaga baltica 18, complete genome	Gram-positive	4635105	0	0		4184858	0	0		#DIV/0!
NZ_CP010086.2 Clostridium beijerinckii strain NCIMB 14988, complete genome	Gram-positive	6485394	0	0		5200396	0	0		#DIV/0!
NZ_CP010783.1 Streptococcus iniae strain YSFST01-82, complete genome	Gram-positive	2086959	0	0		1857937	0	0		#DIV/0!
NZ_CP010899.1 Spiroplasma kunkelii CR2-3x, complete genome	Gram-positive	1463926	0	0		1162003	0	0		#DIV/0!
NZ_CP011803.1 Clostridium carboxidivorans P7, complete genome	Gram-positive	5732880	0	0		4844590	0	0		#DIV/0!
NZ_CP011856.1 Spiroplasma eriocheiris strain DSM 21848, complete genome	Gram-positive	1365714	0	0		1222203	0	0		#DIV/0!
NZ_CP012034.1 Lactobacillus ginsenosidimutans strain EMML 3041, comple1te genome	Gram-positive	2590556	0	0		2249839	0	0		#DIV/0!
NZ_CP012068.1 Eubacterium sulci ATCC 35585, c1omplete genome	Gram-positive	1739380	0	0		1589330	0	0		#DIV/0!
NZ_CP012098.1 Anaerostipes hadrus strain BPB5, complete gen1ome	Gram-positive	3172613	0	0		2811827	0	0		#DIV/0!
NZ_CP012288.1 Pediococcus damnosus strain TMW 2.1535 chromosome, complete genome	Gram-positive	2247318	0	0		1932900	0	0		#DIV/0!
NZ_CP012328.1 Spiroplasma turonicum strain Tab4c, comple1te genome	Gram-positive	1261374	0	0		1122627	0	0		#DIV/0!
NZ_CP012357.1 Spiroplasma litorale strain TN-1, complete genome	Gram-positive	1225519	0	0		1112411	0	0		#DIV/0!
NZ_CP012622.1 Spiroplasma cantharicola strain CC-1, complete genome	Gram-positive	1179577	0	0		1068927	0	0		#DIV/0!
NZ_CP012920.1 Lactobacillus kunkeei strain MP2, complete genome	Gram-positive	1614522	0	0		1440211	0	0		#DIV/0!
NZ_CP013022.1 Francisella persica ATCC VR-331, complete genome	Gram-positive	1540768	0	0		1308022	0	0		#DIV/0!
NZ_CP013114.1 Staphylococcus equorum strain KS1039, complete genome	Gram-positive	2822193	0	0		2363160	0	0		#DIV/0!
NZ_CP013197.1 Spiroplasma citri strain R8-A2 chromosome, complete genome	Gram-positive	1599709	0	0		1328647	0	0		#DIV/0!
NZ_CP013252.1 Clostridium butyricum strain KNU-L09 chromosome 1, complete sequence	Gram-positive	3824894	0	0		3205928	0	0		#DIV/0!
NZ_CP014016.2 Staphylococcus simulans strain FDAARGOS_124, complete genome	Gram-positive	2647556	0	0		2288625	0	0		#DIV/0!
NZ_CP014907.1 Lactobacillus lindneri strain TMW 1.481 chromosome, complete genome	Gram-positive	1416623	0	0		1252469	0	0		#DIV/0!
NZ_CP015114.1 Staphylococcus condimenti strain DSM 11674, complete genome	Gram-positive	2659676	0	0		2297384	0	0		#DIV/0!
NZ_CP015206.1 Pediococcus acidilactici strain ZPA017, complete genome	Gram-positive	2131361	0	0		1847490	0	0		#DIV/0!
NZ_CP017015.1 Spiroplasma helicoides strain TABS-2 chromosome, complete genome	Gram-positive	1326546	0	0		1201218	0	0		#DIV/0!
NZ_CP017253.2 Clostridium taeniosporum strain 1/k chromosome, complete genome	Gram-positive	3264813	0	0		2708343	0	0		#DIV/0!
NZ_CP017996.1 Lactobacillus crustorum strain MN047 chromosome, com1plete genome	Gram-positive	2261471	0	0		1969322	0	0		#DIV/0!
NZ_CP018199.1 Staphylococcus succinus strain 14BME20 chromosome, complete genome	Gram-positive	2745675	0	0		2304614	0	0		#DIV/0!
NZ_CP018809.1 Lactobacillus jensenii strain SNUV360 chromosome, complete genome	Gram-positive	1672949	0	0		1495719	0	0		#DIV/0!
NZ_CP019342.1 Nonlabens sediminis strain NBRC 100970 chromosome, complete genome	Gram-positive	2835711	0	0		2605286	0	0		#DIV/0!
NZ_CP019573.1 Auricoccus indicus strain S31 chromosome, complete genome	Gram-positive	1745789	0	0		1543940	0	0		#DIV/0!
NZ_CP019609.1 Vagococcus penaei strain CD276, complete genome	Gram-positive	2365304	0	0		2085338	0	0		#DIV/0!
NZ_CP020457.1 Lactobacillus amylolyticus strain L6, complete genome	Gram-positive	1422440	0	0		1253438	0	0		#DIV/0!
NZ_CP021059.1 Macrococcus canis strain KM45013 chromosome, complete genome	Gram-positive	2363414	0	0		2125623	0	0		#DIV/0!
NZ_CP022046.2 Staphylococcus sciuri strain FDAARGOS_285 chromosome, complete genome	Gram-positive	2764040	0	0		2428432	0	0		#DIV/0!
NZ_CP022096.2 Staphylococcus pettenkoferi strain FDAARGOS_288 chromosome, complete genome	Gram-positive	2502360	0	0		2077234	0	0		#DIV/0!
NZ_LK028559.1 Acholeplasma oculi genome assembly Acholeplasma oculi strain 19L, chromosome : 1	Gram-positive	1587120	0	0		1456569	0	0		#DIV/0!
NZ_LT799839.1 Clostridium chauvoei JF4335 genome assembly	Gram-positive	2887451	0	0		2515748	0	0		#DIV/0!

## Sheet: Gram-negative bacteria
Accession details	Gram stain	Genome Size	PQS in the genome	PQS density in genome		total CDS length	Number of rG4s	rG4 density		(rG4 density)/(PQS density in genome)
NC_019386.1 Thermus oshimai JL-2, complete genome	Gram-negative	2072393	2645	0.638151		1973216	1215	0.615746		0.964891
NZ_CP016312.1 Thermus brockianus strain GE-1, complete genome	Gram-negative	2035182	2024	0.497253		1948762	927	0.475687		0.956629
NZ_CP010822.1 Thermus aquaticus Y51MC23, complete genome	Gram-negative	2158963	2156	0.499314		2034534	907	0.445802		0.89283
NC_014974.1 Thermus scotoductus SA-01, complete genome	Gram-negative	2346803	1666	0.354951		2221472	736	0.331312		0.933402
NC_017583.1 Spirochaeta thermophila DSM 6578, complete genome1	Gram-negative	2560222	1031	0.20135		2415471	532	0.220247		1.09385
NZ_AP014924.1 Limnochorda pilosa DNA, complete genome	Gram-negative	3817036	708	0.092742		3390500	718	0.211768		2.28341
NC_015387.1 Marinithermus hydrothermalis DSM 14884, complete genome	Gram-negative	2269167	1019	0.224532		2111742	435	0.205991		0.917425
NC_013946.1 Meiothermus ruber DSM 1279, complete genome	Gram-negative	3097457	1192	0.192416		2837380	449	0.158245		0.822409
NC_014212.1 Meiothermus silvanus DSM 9946, complete genome	Gram-negative	3249394	1002	0.154183		2938343	446	0.151786		0.984458
NZ_CP011509.1 Archangium gephyra strain DSM 2261, complete genome	Gram-negative	12489432	3968	0.158854		11362111	1265	0.111335		0.700862
NC_014623.1 Stigmatella aurantiaca DW4/3-1, complete genome	Gram-negative	10260756	2610	0.127184		9361492	949	0.101373		0.797058
NC_017059.1 Rhodospirillum photometricum DSM 122 draft geno1me sequence	Gram-negative	3876289	1425	0.18381		3403010	337	0.09903		0.538763
NC_006177.1 Symbiobacterium thermophilum IAM 14863 DNA, complete genome	Gram-negative	3566135	655	0.091836		3091255	303	0.098018		1.06732
NZ_CP012159.1 Chondro1myces crocatus strain Cm c5, complete genome	Gram-negative	11388132	2446	0.107393		9920517	972	0.097979		0.912343
NC_013385.1 Ammonifex degensii KC4, complete genome	Gram-negative	2129237	290	0.0681		1952372	185	0.094757		1.39144
NC_014761.1 Oceanithermus profundus DSM 14977, complete genome	Gram-negative	2303940	583	0.126522		2126590	199	0.093577		0.739609
NZ_CP020612.1 Paracoccus contaminans strain RKI 16-01929T=LMG 29738T=CCM 8701T=CIP 111112T chromosome, complete genome	Gram-negative	2939512	657	0.111753		2637453	239	0.090618		0.810873
NC_017080.1 Phycisphaera mikurensis NBRC 102666 DNA, complete genome	Gram-negative	3803225	1156	0.151976		3368998	302	0.089641		0.589835
NC_009952.1 Dinoroseobacter shibae DFL 12, complete genome	Gram-negative	3789584	771	0.101726		3424709	301	0.087891		0.863993
NC_0115064.1 Granulicella tundricola MP5ACTX9, complete genome	Gram-negative	4309153	1024	0.118817		3848807	337	0.08756		0.736929
NZ_CP015583.1 Roseomon2as gilardii strain U14-5 chromosome 1, complete sequence	Gram-negative	4328147	1107	0.127884		3813660	314	0.082336		0.643831
NC_020126.1 Myxococcus stipitatus DSM 14675, complete genome	Gram-negative	10350586	1956	0.094487		9344301	748	0.080049		0.84719
NC_011891.1 Anaeromyxobacter dehalogenans 2CP-1, complete genome	Gram-negative	5029329	1198	0.119101		4577760	359	0.078423		0.658453
NC_014034.1 Rhodobacter capsulatus SB 1003, complete genome	Gram-negative	3738958	622	0.083178		3358982	261	0.077702		0.934164
NC_008340.1 Alkalilimnicola ehrlichii MLHE-1, complete genome	Gram-negative	3275944	572	0.087303		2959544	228	0.077039		0.88243
NC_014221.1 Truepera radiovictrix DSM 17093, complete genome	Gram-negative	3260398	628	0.096307		2865383	220	0.076779		0.797225
NC_019675.1 Cyanobium gracile PCC 6307, complete genome	Gram-negative	3342364	1044	0.156177		2970584	224	0.075406		0.482825
NZ_CP009788.1 Geobacter pickeringii strain G13, complete genome	Gram-negative	3618700	493	0.068118		3265220	244	0.074727		1.09702
NC_015711.1 Myxococcus macrosporus strain HW-1, complete genome	Gram-negative	9003593	1700	0.094407		8164464	588	0.072019		0.762863
NC_017030.1 Corallococcus coralloides DSM 2259, complete genome	Gram-negative	10080619	1952	0.09682		9169851	656	0.071539		0.738889
NC_011420.2 Rhodospirillum centenum SW, complete genome	Gram-negative	4355543	1064	0.122143		3829339	272	0.071031		0.581535
NC_013757.1 Geodermatophilus obscurus DSM 43160, complete genome	Gram-negative	5322497	1183	0.111132		4635588	314	0.067737		0.609517
NC_010162.1 Sorangium cellulosum 'So ce 56' complete genome	Gram-negative	13033779	1723	0.066098		11236574	754	0.067102		1.0152
NZ_CP015418.1 Rhodovulum sulfidophilum DSM 1374, complete genome	Gram-negative	4132586	591	0.071505		3575960	228	0.063759		0.891675
NZ_CP012661.1 Defluviimonas alba strain cai42 chromosome, complete genome	Gram-negative	4738298	722	0.076188		4244780	268	0.063136		0.828695
NC_011769.1 Desulfovibrio vulgaris str. 'Miyazaki F', complete genome	Gram-negative	4040304	1080	0.133653		3331082	204	0.061241		0.458211
NC_015671.1 Cellulomonas gilvus ATCC 13127, complete s1equence	Gram-negative	3526441	635	0.090034		3232710	195	0.060321		0.669978
NC_008095.1 Myxococcus xanthus DK 1622, complete genome	Gram-negative	9139763	1323	0.072376		8309050	493	0.059333		0.819786
NC_019693.1 Oscillatoria acuminata PCC 6304, complete genome	Gram-negative	7689443	1003	0.065219		5325764	315	0.059146		0.906886
NC_019695.1 Chroococcidiopsis thermalis PCC 7203, complete genome	Gram-negative	6315792	823	0.065154		5325764	315	0.059146		0.907793
NC_014375.1 Brevundimonas subvibrioides ATCC 15264, complete genome	Gram-negative	3445263	530	0.076917		3131545	183	0.058438		0.759747
NC_007517.1 Geobacter metallireducens GS-15, complete genome	Gram-negative	3997420	439	0.05491		3645606	212	0.058152		1.05904
NC_011365.1 Gluconacetobacter diazotrophicus PAl 5, complete genome	Gram-negative	3887492	541	0.069582		3493573	195	0.055817		0.802171
NZ_CP022423.1 Vitreoscilla filiformis strain ATCC 15551 chromosome, complete genome	Gram-negative	3464895	556	0.080233		3190852	175	0.054844		0.68356
NZ_CP020474.1 Roseovarius mucosus strain SMR3 chromosome, complete genome	Gram-negative	4170996	388	0.046512		3786030	207	0.054675		1.17551
NC_008576.1 Magnetococcus marinus MC-1, complete genome	Gram-negative	4719581	513	0.054348		4100264	223	0.054387		1.00071
NZ_CP017599.1 Moorea producens PAL-8-15-08-1 chromosome, complete genome	Gram-negative	9673108	3124	0.161479		7425689	399	0.053732		0.332752
NC_009428.1 Rhodobacter sphaeroides ATCC 17025, complete genome	Gram-negative	3217726	377	0.058582		2916618	156	0.053487		0.913025
NC_015593.1 Sphingobium chlorophenolicum L-1 chromosome 1, complete sequence	Gram-negative	3080818	412	0.066865		2744523	142	0.051739		0.773785
NZ_CP004360.1 Komagataeibacter xylinus E25 chromosome, complete genome	Gram-negative	3447725	450	0.06526		3006622	155	0.051553		0.789956
NZ_CP004372.1 Roseibacterium elongatum DSM 19469, complete genome	Gram-negative	3555109	445	0.062586		3211723	164	0.051063		0.815885
NZ_CP020442.2 Paracoccus yeei strain FDAARGOS_252 chromosome, complete genome	Gram-negative	3622127	562	0.077579		3254593	164	0.05039		0.649538
NC_015578.1 Treponema primitia ZAS-2, complete genome	Gram-negative	4059867	420	0.051726		3736459	188	0.050315		0.972725
NC_011901.1 Thioalkalivibrio sulfidiphilus HL-EbGr7, complete sequence	Gram-negative	3464554	616	0.0889		3048621	153	0.050187		0.564527
NC_011144.1 Phenylobacterium zucineum HLK1, complete genome	Gram-negative	3996255	545	0.068189		3679962	182	0.049457		0.725295
NC_008554.1 Syntrophobacter fumaroxidans MPOB, complete genome	Gram-negative	4990251	416	0.041681		4149462	205	0.049404		1.18528
NC_014962.1 Isosphaera pallida ATCC 43644, complete genome	Gram-negative	5472964	1210	0.110543		4667573	226	0.048419		0.438011
NC_014365.1 Desulfarculus baarsii DSM 2075, complete genome	Gram-negative	3655731	504	0.068933		3327654	161	0.048382		0.701878
NZ_CP012332.1 Vulgatibacter incomptus strain DSM 27710, comple1te genome	Gram-negative	4350553	486	0.055855		3879975	187	0.048196		0.862881
NC_013222.1 Robiginitalea biformata HTCC2501, complete genome	Gram-negative	3530383	306	0.043338		3240083	156	0.048147		1.11096
NC_011894.1 Methylobacterium nodulans ORS 2060, complete genome	Gram-negative	7772460	1152	0.074108		6393338	303	0.047393		0.639515
NZ_AP014704.1 Methylobacterium aquaticum DNA, complete genome, strain: MA-22A	Gram-negative	5348274	1055	0.09863		4522665	213	0.047096		0.477503
NC_016803.1 Desulfovibrio desulfuricans ND132, complete genome	Gram-negative	3858580	813	0.10535		3408491	160	0.046942		0.445579
NC_003911.12 Ruegeria pomeroyi DSS-3, complete genome	Gram-negative	4109437	397	0.048304		3717620	174	0.046804		0.968961
NC_016027.1 Komagataeibacter medellinensis NBRC 3288 DNA, co1mplete genome	Gram-negative	3136818	379	0.060412		2752322	128	0.046506		0.769823
NZ_CP022110.1 Nitrospirillum amazonense CBAmc chromosome 1, complete sequence	Gram-negative	2945703	585	0.099297		2554256	118	0.046197		0.465244
NC_008789.1 Halorhodospira halophila SL1, complete genome	Gram-negative	2678452	281	0.052456		2464802	112	0.04544		0.866251
NC_014006.1 Sphingobium japonicum UT26S DNA, chromosome 1, complete genome	Gram-negative	3514822	403	0.057329		3127083	142	0.04541		0.792095
NC_010505.1 Methylobacterium radiotolerans JCM 2831, complete genome	Gram-negative	6077833	916	0.075356		5249823	238	0.045335		0.601611
NC_014216.1 Desulfurivibrio alkaliphilus AHT2, complete genome	Gram-negative	3097763	332	0.053587		2784023	125	0.044899		0.837871
NC_008609.1 Pelobacter propionicus DSM 2379, complete genome	Gram-negative	4008000	353	0.044037		3544055	159	0.044864		1.01878
NC_011146.1 Geobacter bemidjiensis Bem, complete genome	Gram-negative	4615150	651	0.070529		4040922	178	0.044049		0.62456
NZ_CP010802.1 Desulfuromonas soudanensis strain WTL chromosome, complete genome	Gram-negative	3958620	603	0.076163		3500892	151	0.043132		0.566311
NZ_CP012401.1 Azospirillum thiophilum strain BV-S chromosome 1, complete sequence	Gram-negative	3037424	565	0.093006		2630830	113	0.042952		0.46182
NZ_CP017057.1 Erythrobacter litoralis strain DSM 8509, complete genome	Gram-negative	3251353	301	0.046288		2935578	126	0.042922		0.927266
NZ_CP012914.1 Azospirillum brasilense strain Sp7, complete sequence	Gram-negative	3005726	521	0.086668		2617993	112	0.042781		0.493618
NC_014414.1 Parvularcula bermudensis HTCC2503 strain HTCC2503, complete genome	Gram-negative	2902643	298	0.051333		2644634	112	0.04235		0.825011
NZ_CP010904.1 Kiritimatiella glycovorans strain L21-Fru-AB chromosome, complete genome	Gram-negative	2949723	293	0.049666		2651370	112	0.042242		0.850533
NC_008686.1 Paracoccus denitrificans PD1222 chromosome 1, complete sequence	Gram-negative	2852282	282	0.049434		2577852	108	0.041895		0.847499
NZ_HG916765.1 Castellaniella defragrans 65Phen complete genome	Gram-negative	3952818	642	0.081208		3578971	146	0.040794		0.502339
NZ_CP024899.1 Rhodobaca barguzinensis strain alga05 chromosome, complete genome	Gram-negative	3899419	245	0.031415		3492586	138	0.039512		1.25775
NC_015138.1 Acidovorax avenae subsp. avenae ATCC 19860, complete genome	Gram-negative	5482170	755	0.06886		4954884	195	0.039355		0.571527
NC_016078.1 Pelagibacterium halotolerans B2, complete genome	Gram-negative	3944837	323	0.04094		3554947	139	0.0391		0.955077
NC_019892.1 Singulisphaera acidiphila DSM 18658, complete genome	Gram-negative	9629675	839	0.043563		8019664	313	0.039029		0.895917
NC_007626.1 Magnetospirillum magneticum AMB-1 DNA, complete genome	Gram-negative	4967148	669	0.067343		4490360	175	0.038972		0.578719
NZ_CP020554.1 Parasaccharibacter apium strain G7_7_3c, complete genome	Gram-negative	2011634	208	0.051699		1809329	70	0.038688		0.748335
NZ_CP021431.1 Loktanella vestfoldensis strain SMR4r, complete genome	Gram-negative	3836950	260	0.033881		3503932	135	0.038528		1.13716
NC_019902.2 Thioalkalivibrio nitratireducens DSM 14787, complete genome	Gram-negative	4002350	406	0.05072		3429193	132	0.038493		0.758929
NC_013159.1 Saccharomonospora viridis DSM 43017, complete genome	Gram-negative	4308349	360	0.041779		3797846	143	0.037653		0.901233
NC_013740.1 Acidaminococcus fermentans DSM 20731, complete genome	Gram-negative	2329769	168	0.036055		2054535	77	0.037478		1.03947
NZ_CP007029.1 Thioalkalivibrio paradoxus ARh 1, complete genome	Gram-negative	3756729	330	0.043921		3283636	123	0.037459		0.852857
NZ_CP019082.1 Paludisphaera borealis strain PX4, complete genome	Gram-negative	7497544	841	0.056085		6411734	238	0.037119		0.661842
NZ_CP019082.1 Paludisph1aera borealis strain PX4, complete genome	Gram-negative	7497544	841	0.056085		6411734	238	0.037119		0.661842
NZ_CP011367.1 Thioalkalivibrio versutus strain D301, complete genome	Gram-negative	2969361	288	0.048495		2636722	96	0.036409		0.750771
NC_011761.1 Acidithiobacillus ferrooxidans ATCC 23270, complete genome	Gram-negative	2982397	219	0.036715		2697720	98	0.036327		0.98942
NZ_CP013729.1 Roseateles depolymerans strain KCTC 42856, complete genome	Gram-negative	5681722	772	0.067937		5011487	181	0.036117		0.531624
NC_013960.1 Nitrosococcus halophilus Nc4, complete genome	Gram-negative	4079427	265	0.03248		3579570	128	0.035759		1.10094
NC_018649.1 Leptospirillum ferriphilum ML-04, complete genome	Gram-negative	2406157	171	0.035534		2209433	79	0.035756		1.00625
NZ_CP004393.1 Celeribacter indicus strain P73, complete genome	Gram-negative	4529105	435	0.048023		4045104	144	0.035599		0.741286
NC_014810.2 Helicobacter felis ATCC 49179 genome	Gram-negative	1672681	126	0.037664		1546145	55	0.035572		0.944463
NC_015186.1 Acidiphilium multivorum AIU301 DNA, complete genome	Gram-negative	3749411	341	0.045474		3433970	122	0.035527		0.781272
NZ_CP016094.1 Lacunisphaera limnophila strain IG16b chromosome, complete genome	Gram-negative	4199284	936	0.111448		3817890	135	0.03536		0.317278
NC_016147.2 Pseudoxanthomonas spadix BD-a59, complete genome	Gram-negative	3452554	471	0.06821		3041107	107	0.035185		0.515824
NZ_CP019602.1 Croceicoccus marinus strain E4A9 chromosome, complete genome	Gram-negative	3001363	259	0.043147		2680004	94	0.035075		0.812908
NZ_CP019602.1 Croceicoccus marinus strain E4A9 chromosome, complete genome	Gram-negative	3001363	259	0.043147		2680004	94	0.035075		0.812908
NC_017956.1 Tistrella mobilis KA081020-065, complete genome	Gram-negative	3919492	492	0.062763		3540244	123	0.034743		0.553562
NC_022041.1 Paracoccus aminophilus JCM 7686, complete genome	Gram-negative	3613807	278	0.038464		3244790	112	0.034517		0.897391
NZ_CP014206.1 Pseudodesulfovibrio indicus strain J2 chromos1ome, complete genome	Gram-negative	3966573	613	0.077271		3487828	120	0.034405		0.445257
NZ_CP005986.1 Acidithiobacillus caldus ATCC 51756, complete genome	Gram-negative	2777717	260	0.046801		2529726	87	0.034391		0.734836
NC_014844.1 Desulfovibrio aespoeensis Aspo-2, complete genome	Gram-negative	3629109	447	0.061585		3239448	111	0.034265		0.556384
NZ_CP016033.1 Porphyrobacter neustonensis strain DSM 9434, complete genome	Gram-negative	3090363	262	0.04239		2810827	95	0.033798		0.797311
NZ_CP015093.1 Pelagibaca abyssi strain JLT2014 chromosome, complete genome	Gram-negative	4246390	315	0.03709		3799346	127	0.033427		0.901227
NC_019780.1 Dactylococcopsis salina PCC 8305, complete genome	Gram-negative	3781008	287	0.037953		3150910	105	0.033324		0.878029
NZ_CP015614.1 Brevundimonas naejangsanensis strain B1 chromosome, complete genome	Gram-negative	2971535	290	0.048796		2658455	88	0.033102		0.678369
NZ_CP019312.1 Tateyamaria omphalii strain DOK1-4 chromosome, complete genome	Gram-negative	3861636	253	0.032758		3509376	116	0.033054		1.00904
NZ_CP019312.1 Tateyamaria omphalii strain DOK1-4 chromosome, complete genome	Gram-negative	3861636	253	0.032758		3509376	116	0.033054		1.00904
NZ_CP007145.1 Hymenobacter swuensis DY53, complete genome	Gram-negative	4904241	586	0.059744		4254495	140	0.032906		0.550788
NC_015677.1 Ramlibacter tataouinensis TTB310, complete genome	Gram-negative	4070193	392	0.048155		3771545	124	0.032878		0.682749
NC_014220.1 Syntrophothermus lipocalidus DSM 12680, complete genome	Gram-negative	2405559	95	0.019746		2091100	68	0.032519		1.64686
NZ_CP014230.1 Desulfomicrobium orale DSM 12838, complete genome	Gram-negative	2783374	171	0.030718		2517182	81	0.032179		1.04755
NC_010725.1 Methylobacterium populi BJ001, complete genome	Gram-negative	5800441	656	0.056547		4993361	160	0.032043		0.566649
NZ_CP019937.1 Ketogulonicigenium robustum strain SPU_B003, complete genome	Gram-negative	2452467	188	0.038329		2230540	70	0.031383		0.818773
NC_016616.1 Dechlorosoma suillum PS, complete genome1	Gram-negative	3806980	870	0.114264		3425948	107	0.031232		0.273334
NZ_CP011454.1 Gemmatimonas phototrophica strain AP64, complete genome	Gram-negative	4716552	312	0.033075		4353035	132	0.030324		0.916815
NC_012796.1 Desulfovibrio magneticus RS-1 DNA, complete genome	Gram-negative	5248049	858	0.081745		4485633	134	0.029873		0.365445
NZ_CP011801.1 Nitrospira moscoviensis strain NSP M-1, complete genome	Gram-negative	4589485	259	0.028217		4102094	121	0.029497		1.04538
NC_013501.1 Rhodothermus marinus DSM 4252, complete genome	Gram-negative	3261604	168	0.025754		3017689	88	0.029161		1.1323
NC_017094.1 Leptospirillum ferrooxidans C2-3 DNA, complete genome	Gram-negative	2559538	126	0.024614		2314520	67	0.028948		1.17607
NC_002977.6 Methylococcus capsulatus str. Bath, complete genome	Gram-negative	3304561	236	0.035708		3016222	87	0.028844		0.80777
NC_014935.1 Nitratifractor salsuginis DSM 16511, complete genome	Gram-negative	2101285	136	0.032361		1918049	55	0.028675		0.886093
NC_009483.1 Geobacter uraniireducens Rf4, complete genome	Gram-negative	5136364	358	0.03485		4501304	129	0.028658		0.822345
NZ_CP018139.1 Halomonas aestuarii strain Hb3 chromosome, complete genome	Gram-negative	3543891	431	0.060809		3182157	91	0.028597		0.470276
NZ_CP013264.1 Sphingobium baderi strain DE-13, complete genome	Gram-negative	4107398	217	0.026416		3710091	106	0.028571		1.08158
NC_010002.1 Delftia acidovorans SPH-1, complete genome	Gram-negative	6767514	761	0.056225		6077067	172	0.028303		0.503395
NZ_CP013909.1 Hymenobacter sedentarius strain DG5B chromosome, complete genome	Gram-negative	4868852	612	0.062849		4176466	118	0.028254		0.44955
NZ_CP016591.1 Altererythrobacter dongtanensis strain KCTC 22672, complete genome	Gram-negative	3009495	160	0.026583		2800665	79	0.028208		1.06113
NC_014100.1 Caulobacter segnis ATCC 21756, complete genome	Gram-negative	4655622	411	0.04414		4196274	118	0.02812		0.637066
NZ_CP022048.2 Brevundimonas vesicularis strain FDAARGOS_289 chromosome, complete genome	Gram-negative	3345527	277	0.041399		3030127	85	0.028052		0.677599
NZ_CP013067.1 Aeromonas schubertii strain WL1483, complete genome	Gram-negative	4400034	468	0.053181		3926035	110	0.028018		0.52684
NZ_CP017578.1 Sphingomonas melonis TY chromosome, complete genome	Gram-negative	4156476	378	0.045471		3682932	102	0.027695		0.609074
NC_015388.1 Desulfobacca acetoxidans DSM 11109, complete genome	Gram-negative	3282536	198	0.03016		2819963	78	0.02766		0.917119
NZ_LT907988.1 Alcaligenaceae bacterium LMG 29303 isolate Orrdi1 genome assembly	Gram-negative	4848101	510	0.052598		4418560	122	0.027611		0.524941
NZ_CP016278.1 Diaphorobacter polyhydroxybutyrativorans strain SL-205 chromosome, complete genome	Gram-negative	4061276	358	0.044075		3649590	100	0.0274		0.621678
NZ_CP014687.1 Acetobacter persici strain TMW2.1084 chromosome, complete genome	Gram-negative	3230507	227	0.035134		2864391	78	0.027231		0.775063
NZ_CP011805.1 Altererythrobacter marensis strain KCTC 22370, complete genome	Gram-negative	2885033	184	0.031889		2651639	72	0.027153		0.851493
NC_014355.1 Candidatus Nitrospira defluvii chromosome, complete genome	Gram-negative	4317083	175	0.020268		3823551	103	0.026938		1.32909
NZ_CP015381.1 Desulfococcus multivorans strain DSM 2059, complete genome	Gram-negative	4455399	293	0.032882		3902788	105	0.026904		0.818207
NZ_CP007139.1 Fimbriimonas ginsengisoli Gsoil 348, complete genome	Gram-negative	5231762	428	0.040904		4698181	126	0.026819		0.655654
NC_006677.1 Gluconobacter oxydans 621H, complete genome	Gram-negative	2702173	183	0.033862		2464263	66	0.026783		0.79095
NZ_CP016170.1 Bordetella bronchialis strain AU3182, complete genome	Gram-negative	5878756	482	0.040995		5281229	141	0.026698		0.651257
NC_009943.1 Desulfococcus oleovorans Hxd3, complete genome	Gram-negative	3944167	268	0.033974		3505734	93	0.026528		0.780826
NZ_CP020538.1 Sphingobium herbicidovorans strain MH chromosome, complete genome	Gram-negative	2919834	162	0.027741		2650896	70	0.026406		0.951872
NZ_LT546645.1 Bordetella trematum strain H044680328 genome assembly	Gram-negative	4480141	377	0.042075		4056500	107	0.026377		0.626921
NZ_CP014229.1 Desulfovibrio fairfieldensis strain CCUG 45958, complete genome	Gram-negative	3699310	316	0.042711		3152537	83	0.026328		0.616427
NZ_CP013002.1 Caulobacter henricii strain CB4, complete genome	Gram-negative	3864204	429	0.05551		3456405	90	0.026039		0.469084
NZ_CP012076.1 Bordetella hinzii strain F582, complete genome	Gram-negative	4912977	456	0.046408		4535481	118	0.026017		0.56062
NZ_CP007031.1 Marichromatium purpuratum 984, complete genome	Gram-negative	3779112	363	0.048027		3350441	87	0.025967		0.540668
NC_017910.1 Shimwellia blattae DSM 4481 = NBRC 105725, complete genome	Gram-negative	4158725	238	0.028615		3670144	95	0.025885		0.904594
NC_015422.1 Alicycliphilus denitrificans K601, complete genome	Gram-negative	4995263	463	0.046344		4586646	118	0.025727		0.555129
NZ_CP008714.1 Xanthomonas translucens pv. undulosa strain Xtu 4699, complete genome	Gram-negative	4561137	517	0.056675		3949212	101	0.025575		0.451257
NZ_CP015118.1 Rhizobacter gummiphilus strain NS21, complete genome	Gram-negative	6398096	756	0.05908		5894571	150	0.025447		0.430723
NC_008048.1 Sphingopyxis alaskensis RB2256, complete genome	Gram-negative	3345170	246	0.036769		3042760	77	0.025306		0.688234
NC_018012.1 Thiocystis violascens DSM 198, complete genome	Gram-negative	5017071	259	0.025812		4395633	111	0.025252		0.978323
NZ_CP011371.1 [Polyangium] brachysporum strain DSM 7029, complete genome	Gram-negative	6476147	605	0.04671		5711315	143	0.025038		0.536033
NC_016026.1 Micavibrio aeruginosavorus ARL-13, complete genome	Gram-negative	2481983	190	0.038276		2244357	56	0.024952		0.651885
NZ_CP022415.1 Sulfitobacter pseudonitzschiae strain SMR1 chromosome, complete genome	Gram-negative	3572445	155	0.021694		3232781	80	0.024747		1.14072
NZ_AP012978.1 Endosymbiont of unidentified scaly snail isolate Monju DNA, complete genome	Gram-negative	2597759	201	0.038687		2346752	58	0.024715		0.638842
NZ_CP010855.1 Marinovum algicola DG 898, complete genome	Gram-negative	3727131	301	0.04038		3371241	83	0.02462		0.609714
NZ_LT630450.1 Desulfovibrio piger isolate FI11049 genome assembly	Gram-negative	2807531	550	0.097951		2375310	58	0.024418		0.249287
NC_013173.1 Desulfomicrobium baculatum DSM 4028, complete genome	Gram-negative	3942657	239	0.03031		3530736	86	0.024358		0.803627
NZ_CP020105.1 Spirosoma rigui strain KCTC 12531 chromosome, complete genome	Gram-negative	5828404	321	0.027538		5173489	126	0.024355		0.884426
NC_022600.1 Gloeobacter kilaueensis JS1, complete genome	Gram-negative	4724791	503	0.05323		4229982	103	0.02435		0.45745
NC_008358.1 Hyphomonas neptunium ATCC 15444, complete genome	Gram-negative	3705021	304	0.041025		3372110	82	0.024317		0.592733
NZ_CP014796.1 Salipiger profundus strain JLT2016 chromosome, complete genome	Gram-negative	4609584	288	0.031239		4122738	100	0.024256		0.77645
NZ_CP018820.1 Sphingomonas koreensis strain ABOJV chromosome, complete genome	Gram-negative	4508286	314	0.034825		4147234	100	0.024113		0.692394
NC_015577.1 Treponema azotonutricium ZAS-9, complete genome	Gram-negative	3855671	202	0.026195		3613830	87	0.024074		0.919031
NC_016024.1 Chloracidobacterium thermophilum B chromosome 1, complete sequence	Gram-negative	2683362	149	0.027764		2453003	59	0.024052		0.866317
NC_008209.1 Roseobacter denitrificans OCh 114, complete genome	Gram-negative	4133097	175	0.021171		3752909	90	0.023981		1.13277
NC_007794.1 Novosphingobium aromaticivorans DSM 12444, complete genome	Gram-negative	3561584	205	0.028779		3255990	78	0.023956		0.832398
NZ_CP020046.1 Thiomonas intermedia strain ATCC 15466 chromosome, complete genome	Gram-negative	3301026	369	0.055892		2992110	71	0.023729		0.424554
NZ_CP019437.1 Thioclava nitratireducens strain 25B10_4 chromosome, complete genome	Gram-negative	3910681	208	0.026594		3514533	83	0.023616		0.888034
NC_008786.1 Verminephrobacter eiseniae EF01-2, complete genome	Gram-negative	5566749	554	0.04976		4975076	117	0.023517		0.472616
NC_010645.1 Bordetella avium 197N complete genome	Gram-negative	3732255	209	0.027999		3348811	78	0.023292		0.831877
NZ_CP007028.1 Thermocrinis ruber strain DSM 23557, complete genome	Gram-negative	1521037	49	0.016107		1465685	34	0.023197		1.44016
NZ_AP012273.1 Thiolapillus brandeum DNA, complete genome	Gram-negative	3129662	165	0.026361		2845541	66	0.023194		0.879878
NZ_CP014263.1 Spirosoma montaniterrae strain DY10, complete gen1ome	Gram-negative	5797678	413	0.035618		5279057	122	0.02311		0.64884
NC_009511.1 Sphingomonas wittichii RW1, complete genome	Gram-negative	5382261	429	0.039853		4942600	114	0.023065		0.578745
NZ_CP021455.1 Comamonas serinivorans strain DSM 26136, complete genome	Gram-negative	4522913	570	0.063013		3730158	86	0.023055		0.365885
NC_023065.1 Magnetospirillum gryphiswaldense MSR-1 v2, complete genome	Gram-negative	4365796	377	0.043177		3993854	92	0.023035		0.533516
NC_013223.1 Desulfohalobium retbaense DSM 5692, complete genome	Gram-negative	2864304	174	0.030374		2444160	56	0.022912		0.754325
NC_021291.1 Spiribacter salinus M19-40, complete genome	Gram-negative	1739487	70	0.020121		1663312	38	0.022846		1.13544
NC_015942.1 Acidithiobacillus ferrivorans SS3, complete genome	Gram-negative	3207552	141	0.021979		2859695	65	0.02273		1.03414
NZ_CP010951.1 Ramlibacter tataouinensis strain 5-10, complete genome	Gram-negative	4916630	336	0.03417		4500900	102	0.022662		0.663222
NC_012108.1 Desulfobacterium autotrophicum HRM2, complete genome	Gram-negative	5589073	277	0.024781		4952573	112	0.022615		0.912593
NZ_AP014690.1 Asaia bogorensis NBRC 16594 DNA, complete genome	Gram-negative	3198265	171	0.026733		2831251	64	0.022605		0.845571
NC_018691.1 Alcanivorax dieselolei B5, complete genome	Gram-negative	4928223	305	0.030944		4428612	100	0.02258		0.729714
NZ_CP014525.1 Haematospirillum jordaniae strain H5569, complete genome	Gram-negative	2131542	83	0.01947		1907060	43	0.022548		1.15811
NC_009937.1 Azorhizobium caulinodans ORS 571 DNA, complete genome	Gram-negative	5369772	643	0.059872		4758119	107	0.022488		0.375598
NZ_CP009122.1 Sphingopyxis fribergensis strain Kp5.2, complete genome	Gram-negative	4993584	284	0.028437		4509375	101	0.022398		0.787642
NZ_CP018839.1 Thauera chlorobenzoica strain 3CB1 chromosome, complete genome	Gram-negative	3735506	415	0.055548		3368671	75	0.022264		0.400806
NC_008578.1 Acidothermus cellulolyticus 11B, complete genome	Gram-negative	2443540	160	0.032739		2190702	48	0.021911		0.669249
NC_014315.1 Nitrosococcus watsonii C-113, complete sequence	Gram-negative	3328570	112	0.016824		2923731	64	0.02189		1.3011
NC_023137.1 Phaeobacter gallaeciensis DSM 26640, complete genome	Gram-negative	3776653	172	0.022772		3345768	73	0.021819		0.958155
NC_010296.1 Microcystis aeruginosa NIES-843 DNA, complete genome	Gram-negative	5842795	1146	0.09807		4772560	104	0.021791		0.222202
NC_023135.1 Leisingera methylohalidivorans DSM 14336 strain MB2, DSM 14336, complete genome	Gram-negative	4144900	242	0.029193		3603106	78	0.021648		0.74156
NZ_CP011412.1 Sedimenticola thiotaurini strain SIP-G1 chromosome, complete genome	Gram-negative	3928944	222	0.028252		3472716	75	0.021597		0.764443
NZ_CP021983.1 Halomicronema hongdechloris C2206 genome	Gram-negative	5574084	550	0.049336		4618998	99	0.021433		0.434438
NC_014816.1 Asticcacaulis excentricus CB 48 chromosome 1, complete sequence	Gram-negative	2588221	116	0.022409		2292209	49	0.021377		0.953927
NZ_CP021111.1 Bordetella genomosp. 13 strain AU7206 chromosome, complete genome	Gram-negative	5380929	295	0.027412		4875133	104	0.021333		0.778237
NZ_CP013979.1 Agromyces aureus strain AR33, complete genome	Gram-negative	4373124	311	0.035558		3963772	84	0.021192		0.595981
NC_021237.1 Pseudomonas protegens CHA0, complete genome	Gram-negative	6867980	528	0.038439		6128456	129	0.021049		0.5476
NZ_CP011125.1 Sandaracinus amylolyticus strain DSM 53668, complete genome	Gram-negative	10327335	480	0.023239		9522168	199	0.020899		0.899279
NZ_LN606600.1 Acetobacter senegalensis genome assembly Acetobacter senegalensis 108B	Gram-negative	3889881	177	0.022751		3356539	70	0.020855		0.916641
NC_022664.1 Spiribacter curvatus strain UAH-SP71, complete genome	Gram-negative	1926631	69	0.017907		1830500	38	0.020759		1.15929
NZ_CP016294.1 Stenotrophomonas rhizophila strain QL-P4, complete genome	Gram-negative	4198652	380	0.045253		3778607	78	0.020643		0.456162
NZ_CP010409.1 Xanthomonas sacchari strain R1, complete genome	Gram-negative	4497453	669	0.074375		3863927	79	0.020446		0.274896
NC_007614.1 Nitrosospira multiformis ATCC 25196, complete genome	Gram-negative	3184243	112	0.017587		2745819	56	0.020395		1.15967
NC_008343.2 Granulibacter bethesdensis CGDNIH1, complete sequence	Gram-negative	2708434	117	0.021599		2459725	50	0.020328		0.941122
NC_014960.1 Anaerolinea thermophila UNI-1 DNA, complete genome	Gram-negative	3532378	232	0.032839		3252356	66	0.020293		0.617952
NZ_CP017075.1 Novosphingobium resinovorum strain SA1, complete genome	Gram-negative	3778345	315	0.041685		3355720	68	0.020264		0.486121
NZ_CP009553.3 Pandoraea pnomenusa strain DSM 16536, complete genome	Gram-negative	5389285	302	0.028019		4694080	95	0.020238		0.722316
NZ_CP015124.1 Phaeobacter gallaeciensis strain JL2886, complete genome	Gram-negative	4061725	206	0.025359		3611924	73	0.020211		0.796999
NZ_CP007494.1 Bordetella holmesii ATCC 51541, complete genome	Gram-negative	3699674	164	0.022164		3365312	68	0.020206		0.911661
NZ_CP016364.1 Phaeobacter porticola strain P97 chromosome, complete genome	Gram-negative	3653592	140	0.019159		3221066	65	0.02018		1.05326
NZ_CP012199.1 Sphingopyxis granuli strain TFA, complete genome	Gram-negative	4679853	277	0.029595		4217860	85	0.020152		0.680941
NC_007484.1 Nitrosococcus oceani ATCC 19707, complete genome	Gram-negative	3481691	125	0.017951		3052635	61	0.019983		1.11318
NC_021149.1 Azotobacter vinelandii CA, complete genome	Gram-negative	5366370	404	0.037642		4696283	93	0.019803		0.526087
NC_003295.1 Ralstonia solanacearum GMI1000 chromosome complete sequence	Gram-negative	3716413	191	0.025697		3283196	65	0.019798		0.770437
NC_015730.1 Roseobacter litoralis Och 149, complete genome	Gram-negative	4505211	132	0.01465		4056094	80	0.019723		1.34634
NZ_LT828648.1 Nitrospira japonica isolate Genome sequencing of Nitrospira japonica strain NJ11 genome assembly	Gram-negative	4084817	120	0.014689		3651036	72	0.01972		1.34257
NC_023035.1 Salinispira pacifica strain L21-RPul-D2, complete genome	Gram-negative	3782798	187	0.024717		3455454	68	0.019679		0.796169
NZ_CP013997.1 Pseudomonas monteilii strain USDA-ARS-USMARC-56711, complete genome	Gram-negative	4714359	276	0.029272		4093066	80	0.019545		0.667705
NC_002936.3 Dehalococcoides mccartyi 195, complete sequence	Gram-negative	1469720	53	0.018031		1336835	26	0.019449		1.07866
NC_009337.1 Chlorobium phaeovibrioides DSM 265, complete genome	Gram-negative	1966858	74	0.018812		1806445	35	0.019375		1.02995
NZ_CP011452.2 Altererythrobacter atlanticus strain 26DY36, complete genome	Gram-negative	3386291	148	0.021853		3102712	60	0.019338		0.884917
NZ_CP019239.1 Rhodoferax saidenbachensis strain DSM 22694 chromosome, complete genome	Gram-negative	4264855	245	0.028723		3892337	75	0.019269		0.67084
NZ_CP019239.1 Rhodoferax saidenbachensis strain DSM 22694 chromosome, complete genome	Gram-negative	4264855	245	0.028723		3892337	75	0.019269		0.67084
NZ_CP016210.1 Azoarcus olearius strain DQS4, complete genome	Gram-negative	4451751	484	0.054361		4045010	77	0.019036		0.350176
NC_010170.1 Bordetella petrii strain DSM 12804, complete genome	Gram-negative	5287950	378	0.035742		4782085	91	0.019029		0.532414
NC_014924.1 Pseudoxanthomonas suwonensis 11-1, complete genome	Gram-negative	3419049	429	0.062737		3049189	58	0.019022		0.303195
NC_010794.1 Methylacidiphilum infernorum V4, complete genome	Gram-negative	2287145	89	0.019457		2052134	39	0.019005		0.976771
NZ_CP011770.1 Croceicoccus naphthovorans strain PQ-2, complete genome	Gram-negative	3543806	142	0.020035		3212870	61	0.018986		0.947651
NZ_CP018258.1 Dehalogenimonas formicexedens strain NSZ-14 chromos1ome, complete genome	Gram-negative	2092789	107	0.025564		1847088	35	0.018949		0.741229
NC_013949.1 Helicobacter mustelae 12198 complete genome	Gram-negative	1578097	59	0.018693		1425222	27	0.018944		1.01343
NZ_CP010536.1 Cupriavidus basilensis strain 4G11 chromosome main, complete sequence	Gram-negative	4522716	317	0.035045		3926682	74	0.018845		0.537745
NC_007759.1 Syntrophus aciditrophicus SB, complete genome	Gram-negative	3179300	86	0.013525		2776620	52	0.018728		1.38468
NZ_CP009429.1 Sphingopyxis macrogoltabida strain 203, complete genome	Gram-negative	5174928	262	0.025314		4732902	88	0.018593		0.734494
NC_012489.1 Gemmatimonas aurantiaca T-27 DNA, complete genome	Gram-negative	4636964	198	0.02135		4313720	80	0.018546		0.868634
NZ_CP013068.1 Pannonibacter phragmitetus strain 31801, complete genome	Gram-negative	5318696	383	0.036005		4652171	86	0.018486		0.513428
NC_017098.1 Spirochaeta africana DSM 8902, complete genome	Gram-negative	3285855	110	0.016738		3094822	57	0.018418		1.10034
NC_014541.1 Ferrimonas balearica DSM 9799, complete genome	Gram-negative	4279159	236	0.027576		3806006	69	0.018129		0.65744
NC_016148.1 Thermovirga lienii DSM 17291, complete genome	Gram-negative	1967774	40	0.010164		1826819	33	0.018064		1.77731
NZ_CP006951.1 Dehalococcoides mccartyi CG5, complete genome	Gram-negative	1362151	41	0.01505		1231611	22	0.017863		1.18692
NZ_CP011971.1 Steroidobacter denitrificans strain DSM 18526, complete geno1me	Gram-negative	3467246	109	0.015719		3099475	55	0.017745		1.12892
NZ_LN831029.1 Achromobacter xylosoxidans genome assembly NCTC10807	Gram-negative	6813182	551	0.040436		6117680	108	0.017654		0.436582
NZ_CP010415.1 Azotobacter chroococcum NCIMB 8003, complete genome	Gram-negative	4591803	333	0.03626		3983094	70	0.017574		0.48467
NZ_CP016545.1 Altererythrobacter namhicola strain JCM 16345, complete genome	Gram-negative	2591679	161	0.031061		2396696	42	0.017524		0.564185
NZ_CP014841.1 Dyella thiooxydans strain ATSB10, complete genome	Gram-negative	4227172	248	0.029334		3791351	66	0.017408		0.593442
NZ_CP012154.1 Wenzhouxiang1ella marina strain KCTC 42284, complete genome	Gram-negative	3675202	250	0.034012		3346850	58	0.01733		0.509522
NC_019729.1 Oscillatoria nigro-viridis PCC 7112, complete genome	Gram-negative	7479014	465	0.031087		6063123	105	0.017318		0.557076
NZ_CP006664.1 Edwardsiella anguillarum ET080813 chromosome, complete genome	Gram-negative	4200387	139	0.016546		3586696	62	0.017286		1.04472
NZ_CP011144.1 Pseudoxanthomonas suwonensis strain J1, complete genome	Gram-negative	3891720	388	0.049849		3365866	58	0.017232		0.345677
NC_014377.1 Thermosediminibacter oceani DSM 16646, complete genome	Gram-negative	2280035	40	0.008772		2035066	35	0.017199		1.96066
NZ_CP006644.1 Sphingomonas sanxanigenens NX02, complete genome	Gram-negative	6205897	416	0.033517		5608021	96	0.017118		0.510744
NC_016048.1 Oscillibacter valericigenes Sjm18-20 DNA, complete genome	Gram-negative	4410036	111	0.012585		3751803	64	0.017059		1.35547
NC_016629.1 Desulfovibrio africanus str. Walvis Bay, complete genome	Gram-negative	4200534	286	0.034043		3594599	60	0.016692		0.490308
NC_011852.1 Haemophilus parasuis SH0165, complete genome	Gram-negative	2269156	41	0.009034		1981496	33	0.016654		1.84345
NZ_CP010516.1 Cupriavidus gilardii CR3 chromosome 1, complete sequence	Gram-negative	3539530	269	0.037999		3073410	51	0.016594		0.43669
NZ_CP014671.1 Immundisolibacter cernigliae strain TR3.2, complete genome	Gram-negative	3243537	127	0.019577		2953480	49	0.016591		0.847437
NZ_CP014646.1 Thauera humireducens str1ain SgZ-1, complete genome	Gram-negative	4171754	238	0.028525		3799257	63	0.016582		0.581318
NZ_CP022528.1 Erythrobacter flavus strain VG1 chromosome, complete genome	Gram-negative	3184307	115	0.018057		2911089	48	0.016489		0.913131
NC_017033.1 Frateuria aurantia DSM 6220, complete genome	Gram-negative	3603458	168	0.023311		3155419	52	0.01648		0.706946
NZ_CP018731.1 Xanthomonas gardneri strain ICMP7383 chromosome, complete genome	Gram-negative	5313102	376	0.035384		4615073	76	0.016468		0.465399
NC_005085.1 Chromobacterium violaceum ATCC 12472, complete genome	Gram-negative	4751080	172	0.018101		4182358	68	0.016259		0.898218
NC_009767.1 Roseiflexus castenholzii DSM 13941, complete genome	Gram-negative	5723298	363	0.031713		4803913	78	0.016237		0.511999
NC_002488.3 Xylella fastidiosa 9a5c, complete genome	Gram-negative	2679306	125	0.023327		2222927	36	0.016195		0.694256
NZ_CP009571.1 Sphingomonas taxi strain ATCC 55669, complete genome	Gram-negative	3859099	211	0.027338		3458249	56	0.016193		0.592332
NZ_CP009291.1 Novosphingobium pentaromativorans US6-1, complete genome	Gram-negative	3979506	159	0.019977		3585525	58	0.016176		0.809725
NC_019751.1 Calothrix sp. PCC 6303, complete genome	Gram-negative	6767834	270	0.019947		5458646	88	0.016121		0.80819
NC_014931.1 Variovorax paradoxus EPS, complete genome	Gram-negative	6550056	386	0.029465		6024596	97	0.016101		0.546426
NZ_CP018758.1 Pseudomonas psychrotolerans strain PRS08-11306, complete genome	Gram-negative	5271920	554	0.052543		4677961	75	0.016033		0.305136
NC_011979.1 Geobacter daltonii FRC-32, complete genome	Gram-negative	4304501	161	0.018701		3888837	62	0.015943		0.852509
NZ_CP013119.1 Alcaligenes faecalis strain ZD02, complete genome	Gram-negative	4233756	186	0.021966		3767686	60	0.015925		0.724969
NZ_CP014226.1 Halomonas chromatireducens strain AGD 8-3, complete genome	Gram-negative	3973651	191	0.024033		3531305	56	0.015858		0.659841
NZ_CP012023.1 Celeribacter marinus strain IMCC 12053, complete genome	Gram-negative	3096705	87	0.014047		2787419	44	0.015785		1.12373
NC_022357.1 Sulfuricella denitrificans skB26 DNA, complete genome	Gram-negative	3130594	119	0.019006		2851907	45	0.015779		0.830208
NZ_CP016756.1 Stenotrophomonas nitritireducens strain 2001, complete genome	Gram-negative	4541729	630	0.069357		3933897	62	0.015761		0.227237
NC_007908.1 Rhodoferax ferrireducens T118, complete genome	Gram-negative	4712337	204	0.021645		4260279	67	0.015727		0.726562
NZ_CP015243.1 Halotalea alkalilenta strain IHB B 13600 chromosome, complete genome	Gram-negative	4387428	183	0.020855		3824656	60	0.015688		0.752225
NC_009348.1 Aeromonas salmonicida subsp. salmonicida A449, complete genome	Gram-negative	4702402	238	0.025306		4082031	64	0.015679		0.61955
NC_007512.1 Chlorobium luteolum DSM 273, complete genome	Gram-negative	2364842	93	0.019663		2127202	33	0.015513		0.788959
NZ_CP012900.1 Stenotrophomonas acidaminiphila strain ZAC14D2_NAIMI4_2, complete genome	Gram-negative	4138297	331	0.039992		3685002	57	0.015468		0.386777
NC_008347.1 Maricaulis maris MCS10, complete genome	Gram-negative	3368780	187	0.027755		3046896	47	0.015426		0.555778
NZ_CP021106.3 Nitrosospira lacus strain APG3, complete genome	Gram-negative	3261088	92	0.014106		2788618	43	0.01542		1.09316
NZ_CP022129.1 Methylovulum psychrotolerans strain HV10_M2 chromosome, complete genome	Gram-negative	4923400	288	0.029248		4228876	65	0.015371		0.525522
NC_006513.1 Azoarcus aromaticum EbN1 complete genome	Gram-negative	4296230	181	0.021065		3846188	59	0.01534		0.728216
NC_008781.1 Polaromonas naphthalenivorans CJ2, complete genome	Gram-negative	4410291	184	0.02086		3977910	61	0.015335		0.735113
NZ_CP015230.1 Ruegeria mobilis F1926, complete genome	Gram-negative	3260769	124	0.019014		2904289	44	0.01515		0.796785
NC_014217.1 Starkeya novella DSM 506, complete genome	Gram-negative	4765023	266	0.027912		4228593	64	0.015135		0.542247
NC_007519.1 Desulfovibrio alaskensis G20, complete genome	Gram-negative	3730232	101	0.013538		3308685	50	0.015112		1.11624
NZ_CP014168.1 Sphingomonas panacis strain DCY99, complete genome	Gram-negative	5003808	260	0.02598		4505255	68	0.015094		0.580961
NZ_CP015878.1 Pseudomonas citronellolis strain SJTE-3 chromosome, complete genome	Gram-negative	7309421	1202	0.082223		6312716	95	0.015049		0.183027
NC_007722.1 Erythrobacter litoralis HTCC2594, complete genome	Gram-negative	3052398	103	0.016872		2800129	42	0.014999		0.889007
NZ_CP014056.2 Grimontia hollisae strain ATCC 33564 chromos1me 1, complete sequence	Gram-negative	3215321	78	0.012129		2806776	42	0.014964		1.23368
NC_015259.1 Polymorphum gilvum SL003B-26A1, complete genome	Gram-negative	4649365	248	0.02667		4145708	62	0.014955		0.560744
NZ_CP018097.1 Erythrobacter gangjinensis strain CGMCC1.15024 chromosome I, complete sequence	Gram-negative	2495029	68	0.013627		2284965	34	0.01488		1.09193
NC_016830.1 Pseudomonas fluorescens F113, complete genome	Gram-negative	6845832	245	0.017894		6051711	90	0.014872		0.831102
NZ_CP014327.1 Halocynthiibacter arcticus strain PAMC 20958, complete ge1nome	Gram-negative	4329554	120	0.013858		3842216	57	0.014835		1.0705
NZ_CP014691.1 Neoasaia chiangmaiensis strain NBRC 101099 chromosome, complete genome	Gram-negative	3407860	109	0.015992		3102878	46	0.014825		0.926997
NZ_LT629973.1 Akkermansia glycaniphila isolate APytT genome assembly	Gram-negative	3074078	190	0.030904		2773904	41	0.014781		0.478282
NZ_CP009323.1 Burkholderia gladioli strain ATCC 10248 chromosome 1, complete sequence	Gram-negative	4668573	241	0.025811		4053001	59	0.014557		0.563991
NC_015726.1 Cupriavidus necator N-1 chromosome 1, complete sequence	Gram-negative	3872936	210	0.027111		3441184	50	0.01453		0.535936
NZ_CP010311.1 Geoalkalibacter subterraneus strain Red1, complete genome	Gram-negative	3475523	180	0.025895		3103230	45	0.014501		0.559985
NZ_CP017415.1 Acidihalobacter prosperus strain F5 chromosome, complete genome	Gram-negative	3566941	114	0.01598		3173285	46	0.014496		0.907131
NC_008825.1 Methylibium petroleiphilum PM1, complete genome	Gram-negative	4044195	260	0.032145		3734853	54	0.014458		0.449789
NC_010717.2 Xanthomonas oryzae pv. oryzae PXO99A, complete genome	Gram-negative	5238555	263	0.025102		4570597	66	0.01444		0.57525
NC_010524.1 Leptothrix cholodnii SP-6, complete genome	Gram-negative	4909403	307	0.031267		4502375	65	0.014437		0.461734
NC_011883.1 Desulfovibrio desulfuricans subsp. desulfuricans str. ATCC 27774, complete genome	Gram-negative	2873437	171	0.029755		2425809	35	0.014428		0.484894
NZ_CP012371.1 Nitrosospira briensis C-128, complete genome	Gram-negative	3210113	59	0.00919		2713375	39	0.014373		1.56406
NZ_CP011930.1 Herbaspirillum seropedicae strain Z67, complete genome	Gram-negative	5509723	295	0.026771		4868051	69	0.014174		0.529458
NZ_CP009533.1 Pseudomonas rhizosphaerae strain DSM 16299, complete genome	Gram-negative	4688635	175	0.018662		4170671	59	0.014146		0.758027
NC_011831.1 Chloroflexus aggregans DSM 9485, complete genome	Gram-negative	4684931	194	0.020705		4118507	58	0.014083		0.680173
NZ_CP003679.1 Treponema pallidum subsp. pallidum str. Sea 81-4, complete genome	Gram-negative	1139203	27	0.01185		1072328	15	0.013988		1.1804
NC_013894.1 Thermocrinis albus DSM 14484, complete genome	Gram-negative	1500577	30	0.009996		1449490	20	0.013798		1.38033
NZ_CP022263.1 Xanthomonas citri pv. vignicola strain CFBP7111 chromosome, complete genome	Gram-negative	5446452	333	0.03057		4749771	65	0.013685		0.447652
NC_013851.1 Allochromatium vinosum DSM 180, complete genome	Gram-negative	3526903	142	0.020131		3224028	44	0.013648		0.677937
NZ_CP017147.1 Bosea vaviloviae strain Vaf18 chromosome, complete genome	Gram-negative	6373793	302	0.023691		5593295	76	0.013588		0.573544
NZ_CP019948.1 Methylocystis bryophila strain S285 chromosome, complete genome	Gram-negative	4532950	253	0.027907		3870096	52	0.013436		0.481473
NZ_CP014692.1 Acetobacter aceti strain TMW2.1153, complete genome	Gram-negative	3725037	86	0.011544		3219462	43	0.013356		1.15704
NZ_CP006704.1 Comamonas testosteroni TK102, complete genome	Gram-negative	6062703	221	0.018226		5261436	70	0.013304		0.729958
NZ_CP004388.1 Thalassospira xiamenensis M-5 = DSM 17429, complete genome	Gram-negative	4576570	129	0.014094		4060087	54	0.0133		0.943711
NC_014314.1 Dehalogenimonas lykanthroporepellens BL-DC-9, complete genome	Gram-negative	1686510	44	0.013045		1504333	20	0.013295		1.01918
NC_008346.1 Syntrophomonas wolfei subsp. wolfei str. Goettingen G311, complete genome	Gram-negative	2936195	60	0.010217		2483388	33	0.013288		1.30057
NZ_CP014839.1 Pandoraea thiooxydans strain ATSB16, complete genome	Gram-negative	4464185	118	0.013216		4005081	53	0.013233		1.00128
NC_012483.1 Acidobacterium capsulatum ATCC 51196, complete genome	Gram-negative	4127356	154	0.018656		3654700	48	0.013134		0.703997
NC_013959.1 Sideroxydans lithotrophicus ES-1, complete genome	Gram-negative	3003656	127	0.021141		2741492	36	0.013132		0.621144
NZ_CP011310.1 Erythrobacter atlanticus strain s21-N3, complete gen1ome	Gram-negative	3012400	71	0.011785		2752568	36	0.013079		1.10981
NZ_CP011130.1 Lysobacter capsici strain 55, complete genome	Gram-negative	6391889	758	0.059294		5306645	69	0.013003		0.21929
NC_019396.1 Gluconobacter oxydans H24, complete genome	Gram-negative	3602424	93	0.012908		3258751	42	0.012888		0.998481
NC_008260.1 Alcanivorax borkumensis SK2, complete genome	Gram-negative	3120143	80	0.01282		2737966	35	0.012783		0.997136
NZ_CP017715.1 Marinobacter salinus strain Hb8 chromosome, complete genome	Gram-negative	4121005	104	0.012618		3763140	48	0.012755		1.01086
NC_011959.1 Thermomicrobium roseum DSM 5159, complete genome	Gram-negative	2003006	59	0.014728		1804847	23	0.012744		0.865262
NZ_CP019046.1 Halioglobus pacificus strain RR3-57 chromosome, comple1te genome	Gram-negative	4847776	118	0.012171		4403713	56	0.012717		1.04486
NC_021499.1 Pseudomonas resinovorans NBRC 106553 DNA, complete geonome	Gram-negative	6285863	572	0.045499		5544958	70	0.012624		0.277459
NZ_CP019240.1 Rhodoferax antarcticus strain DSM 24876, complete g1enome	Gram-negative	3916274	159	0.0203		3496442	44	0.012584		0.619915
NC_010814.1 Geobacter lovleyi SZ, complete genome	Gram-negative	3917761	99	0.012635		3605308	45	0.012482		0.987877
NZ_CP013141.1 Lysobacter antibioticus strain ATCC 29479 genome	Gram-negative	5765176	424	0.036773		4828543	60	0.012426		0.337918
NC_013799.1 Hydrogenobacter thermophilus TK-6 DNA, complete genome	Gram-negative	1743135	32	0.009179		1690677	21	0.012421		1.35322
NC_009719.1 Parvibaculum lavamentivorans DS-1, complete genome	Gram-negative	3914745	166	0.021202		3546860	44	0.012405		0.585105
NZ_CP007152.1 Marinobacter salarius strain R9SW1, complete genome	Gram-negative	4616532	123	0.013322		4198341	52	0.012386		0.92975
NC_015732.1 Treponema caldarium DSM 7334, complete genome	Gram-negative	3239340	84	0.012966		3007074	37	0.012304		0.948997
NC_010628.1 Nostoc punctiforme PCC 73102, complete genome	Gram-negative	8234322	531	0.032243		6679802	82	0.012276		0.380727
NZ_CP015963.1 Altererythrobacter ishigakiensis strain NBRC 107699 chromosome, complete genome	Gram-negative	2673978	46	0.008601		2476030	30	0.012116		1.40863
NZ_CP019645.1 Helicobacter bilis strain AAQJH, complete genome	Gram-negative	2620399	77	0.014692		2149584	26	0.012095		0.823238
NZ_CP019645.1 Helicobacter bilis strain AAQJH, complete genome	Gram-negative	2620399	77	0.014692		2149584	26	0.012095		0.823238
NC_006138.1 Desulfotalea psychrophila LSv54 chromosome	Gram-negative	3523383	90	0.012772		2989015	36	0.012044		0.943022
NZ_CP019044.1 Nitratireductor basaltis strain RR3-28 chromosome, complete genome	Gram-negative	3357577	84	0.012509		2998692	36	0.012005		0.959726
NZ_CP004387.1 Alcanivorax pacificus W11-5, complete genome	Gram-negative	4168427	173	0.020751		3750534	45	0.011998		0.578197
NC_014752.1 Neisseria lactamica 020-06 complete genome	Gram-negative	2220606	101	0.022742		1931669	23	0.011907		0.523571
NZ_AP014945.1 Caldimicrobium thiodismutans DNA, complete genome	Gram-negative	1814952	35	0.009642		1680764	20	0.011899		1.2341
NZ_CP020121.1 Comamonas kerstersii strain 8943 chromosome, complete genome	Gram-negative	3547915	210	0.029595		3116906	37	0.011871		0.401109
NZ_LT859958.1 Anaerolineaceae bacterium CAMBI-1 genome assembly	Gram-negative	2574431	79	0.015343		2287577	27	0.011803		0.769258
NZ_CP019038.1 Massilia putida strain 6NM-7T chrom1osome, complete genome	Gram-negative	6987670	213	0.015241		6269858	74	0.011803		0.774385
NZ_CP010799.1 Ralstonia mannitolilytica strain SN82F48 chromosome 1, complete sequence	Gram-negative	3503899	123	0.017552		3138073	37	0.011791		0.671762
NC_008344.1 Nitrosomonas eutropha C91, complete genome	Gram-negative	2661057	28	0.005261		1545907	18	0.011644		2.21317
NC_012559.1 Laribacter hongkongensis HLHK9, complete genome	Gram-negative	3169329	115	0.018143		2770661	32	0.01155		0.636599
NC_015436.1 Sphaerochaeta coccoides DSM 17374, complete genome	Gram-negative	2227296	50	0.011224		2009014	23	0.011448		1.01996
NC_010581.1 Beijerinckia indica subsp. indica ATCC 9039, complete genome	Gram-negative	4170153	105	0.01259		3496035	40	0.011442		0.908818
NZ_CP015455.1 Pelobacter acetylenicus strain DSM 3246 chromosome, complete genome	Gram-negative	3192352	86	0.01347		2797282	32	0.01144		0.84929
NC_022997.1 Hyphomicrobium nitrativorans NL23, complete genome	Gram-negative	3653837	145	0.019842		3148520	36	0.011434		0.576245
NC_007951.1 Paraburkholderia xenovorans LB400 chromosome 1, complete sequence	Gram-negative	4895836	122	0.01246		4213297	48	0.011393		0.914358
NC_010943.1 Stenotrophomonas maltophilia K279a complete genome, strain K279a	Gram-negative	4851126	336	0.034631		4317468	49	0.011349		0.327718
CP002859.1 Runella slithyformis DSM 19594, complete genome	Gram-negative	6568739	145	0.011037		5854062	66	0.011274		1.02148
CP012051.1 Xanthomonas fuscans subsp. fuscans strain ISO118C5, complete genome	Gram-negative	5312765	327	0.030775		4257912	48	0.011273		0.366309
NZ_CP020104.1 Spirosoma aerolatum strain KACC 17939 chromosome, complete genome	Gram-negative	7959595	142	0.00892		7069333	79	0.011175		1.2528
NC_019897.1 Thermobacillus composti KWC4, complete genome	Gram-negative	4206343	67	0.007964		3701371	41	0.011077		1.39085
NZ_CP007035.1 Niabella soli DSM 19437, complete genome	Gram-negative	4697343	67	0.007132		4159718	46	0.011058		1.55061
NC_007406.1 Nitrobacter winogradskyi Nb-255, complete genome	Gram-negative	3402093	75	0.011023		2896169	32	0.011049		1.0024
NZ_CP019699.1 Novibacillus thermophilus strain SG-1, complete genome	Gram-negative	3629225	61	0.008404		3191820	35	0.010966		1.3048
NZ_CP019699.1 Novibacillus thermophilus strain SG-1, complete genome	Gram-negative	3629225	61	0.008404		3191820	35	0.010966		1.3048
NC_014836.1 Desulfurispirillum indicum S5, complete genome	Gram-negative	2928377	145	0.024758		2648988	29	0.010948		0.442188
NZ_CP015164.1 Acetobacter pasteurianus subsp. ascendens strain LMG 1590, complete genome	Gram-negative	2859878	51	0.008917		2565324	28	0.010915		1.22412
NZ_CP018845.1 Herbaspirillum robiniae strain AA6 chromosome, complete genome	Gram-negative	5445269	170	0.01561		4726119	51	0.010791		0.691299
NC_016633.1 Sphaerochaeta pleomorpha str. Grapes, complete genome	Gram-negative	3590853	53	0.00738		3244942	35	0.010786		1.46155
NZ_CP020330.1 Martelella mediterranea DSM 17316 strain MACL11, complete genome	Gram-negative	4671477	114	0.012202		4181487	45	0.010762		0.881985
NZ_CP017114.1 Cobetia marina strain JCM 21022 chromosome, complete genome	Gram-negative	4176400	107	0.01281		3532056	38	0.010759		0.839855
NZ_CP010429.1 Spirosoma radiotolerans strain DG5A, complete genome	Gram-negative	7029352	120	0.008536		6140555	66	0.010748		1.25922
NZ_CP006569.1 Sodalis praecaptivus strain HS1, complete genome	Gram-negative	4709528	133	0.01412		3909057	42	0.010744		0.76091
NC_022524.1 Bacillus infantis NRRL B-14911, complete genome	Gram-negative	4884713	63	0.006449		4131941	44	0.010649		1.6513
NC_016631.1 Granulicella mallensis MP5A1CTX8, complete genome	Gram-negative	6237577	201	0.016112		5453917	58	0.010635		0.660039
NZ_CP016830.1 Xanthomonas fragariae isolate Fap21 chromosome, complete genome	Gram-negative	4232635	152	0.017956		3615317	38	0.010511		0.585375
NZ_CP022336.1 Sphingorhabdus flavimaris strain SMR4y chromosome, complete genome	Gram-negative	3479724	81	0.011639		3142499	33	0.010501		0.902254
NZ_CP012669.1 Altererythrobacter epoxidivorans strain CGMCC 1.7731, complete genome	Gram-negative	2786256	60	0.010767		2578761	27	0.01047		0.972417
NZ_CP017179.1 Enterobacter hormaechei subsp. steigerwaltii strain DSM 16691, complete genome	Gram-negative	4782480	213	0.022269		4305880	45	0.010451		0.469304
NC_008639.1 Chlorobium phaeobacteroides DSM 266, complete genome	Gram-negative	3133902	80	0.012764		2683564	28	0.010434		0.817469
NZ_CP021358.1 Kushneria marisflavi strain SW32, complete genome	Gram-negative	3667185	69	0.009408		3259475	34	0.010431		1.10878
NZ_CP007511.1 Pseudomonas balearica DSM 6083, complete genome	Gram-negative	4383480	146	0.016653		3938124	41	0.010411		0.625159
NZ_LM997411.1 Methylacidiphilum fumariolicum SolV genome assembly MfumSolVChr1	Gram-negative	2476671	29	0.005855		2113743	22	0.010408		1.77775
NC_006576.1 Synechococcus elongatus PCC 6301 DNA, complete genome	Gram-negative	2696255	60	0.011127		2403106	25	0.010403		0.93499
NC_017067.1 Marinobacter hydrocarbonoclasticus str. ATCC 49840 chromosome, complete genome	Gram-negative	3989480	105	0.01316		3667421	38	0.010362		0.787372
NC_015172.1 Syntrophobotulus glycolicus DSM 8271, complete genome	Gram-negative	3406739	52	0.007632		3005871	31	0.010313		1.35132
NZ_CP014674.1 Kozakia baliensis strain DSM 14400, complete genome	Gram-negative	2888029	52	0.009003		2619093	27	0.010309		1.14509
NC_020541.1 Rhodanobacter denitrificans strain 2APBS1, complete genome	Gram-negative	4225490	212	0.025086		3791852	39	0.010285		0.410001
NC_007973.1 Cupriavidus metallidurans CH34, complete genome	Gram-negative	3928089	144	0.01833		3500445	36	0.010284		0.561084
NC_019771.1 Anabaena cylindrica PCC 7122, complete genome	Gram-negative	6395836	397	0.031036		5243133	53	0.010109		0.325703
NC_007404.1 Thiobacillus denitrificans ATCC 25259, complete genome	Gram-negative	2909809	130	0.022338		2671724	27	0.010106		0.452401
NC_014664.1 Rhodomicrobium vannielii ATCC 17100, complete genome	Gram-negative	4014469	75	0.009341		3468043	35	0.010092		1.08039
NC_007498.2 Pelobacter carbinolicus DSM 2380, complete genome	Gram-negative	3665893	101	0.013776		3186682	32	0.010042		0.728953
NZ_AP018738.1 Ferriphaselus amnicola OYT1 DNA, complete genome	Gram-negative	2717229	58	0.010673		2504278	25	0.009983		0.935375
NC_010682.1 Ralstonia pickettii 12J chromosome 1, complete sequence	Gram-negative	3942557	118	0.014965		3510764	35	0.009969		0.666181
NC_019689.1 Pleurocapsa sp. PCC 7327, complete genome	Gram-negative	4986817	226	0.02266		4221570	42	0.009949		0.439056
NC_004757.1 Nitrosomonas europaea ATCC 19718, complete genome	Gram-negative	2812094	34	0.006045		2513225	25	0.009947		1.64547
NZ_AP012547.1 Sulfuritalea hydrogenivorans sk43H DNA, complete genome	Gram-negative	3802648	125	0.016436		3530178	35	0.009915		0.603223
NC_014364.1 Sediminispirochaeta smaragdinae DSM 11293, complete sequence	Gram-negative	4653970	85	0.009132		4345664	43	0.009895		1.08354
NC_018014.1 Terriglobus roseus DSM 18391, complete genome	Gram-negative	5227858	147	0.014059		4663645	46	0.009864		0.701566
NC_015740.1 Pseudomonas stutzeri strain CGMCC 1.1803, complete genome	Gram-negative	4547930	123	0.013523		4086892	40	0.009787		0.723778
NZ_CP014784.1 Pseudomonas alcaligenes strain NEB 585, complete genome	Gram-negative	4406305	356	0.040397		3988068	39	0.009779		0.242079
NC_014963.1 Terriglobus saanensis SP1PR4, complete genome	Gram-negative	5095226	107	0.0105		4605704	45	0.009771		0.930521
NC_014148.1 Planctopirus limnophila DSM 3776, complete sequence	Gram-negative	5423075	111	0.010234		4612183	45	0.009757		0.953364
NC_014394.1 Gallionella capsiferriformans ES-2, complete genome	Gram-negative	3162471	41	0.006482		2879662	28	0.009723		1.49999
NZ_CP014864.1 Microbulbifer thermotolerans strain DAU221 chromosome, complete genome	Gram-negative	3938396	118	0.014981		3395652	33	0.009718		0.648721
NC_018868.3 Simiduia agarivorans SA1 = DSM 21679, complete genome	Gram-negative	4300227	124	0.014418		3910251	38	0.009718		0.674029
NC_012026.1 Anaplasma marginale str. Florida, complete genome	Gram-negative	1202435	15	0.006237		1032040	10	0.00969		1.55347
NZ_CP012981.1 Burkholderia cepacia ATCC 25416 chromosome 1, complete sequence	Gram-negative	3791734	119	0.015692		3319156	32	0.009641		0.614389
NC_011989.1 Agrobacterium vitis S4 chromosome 1, complete sequence	Gram-negative	3726375	88	0.011808		3226104	31	0.009609		0.813799
NC_005090.1 Wolinella succinogenes DSM 1740, complete genome	Gram-negative	2110355	63	0.014926		2000717	19	0.009497		0.636228
NC_014722.1 Burkholderia rhizoxinica HKI 454, complete genome	Gram-negative	2755309	51	0.009255		2346385	22	0.009376		1.0131
NZ_CP012373.1 Beggiatoa leptomitoformis strain D-402 chromosome, complete genome	Gram-negative	4265296	60	0.007034		3733536	35	0.009375		1.33283
NZ_CP003915.1 Advenella mimigardefordensis DPN7, complete genome	Gram-negative	4740516	86	0.009071		4171455	39	0.009349		1.0307
NC_014926.1 Thermovibrio ammonificans HB-1, complete genome	Gram-negative	1682965	60	0.017826		1605112	15	0.009345		0.524252
NZ_CP009488.1 Burkholderia ubonensis MSMB22 chromosome I, complete sequence	Gram-negative	3546310	107	0.015086		3128178	29	0.009271		0.614511
NZ_CP020478.1 Campylobacter helveticus strain ATCC 51209 chromosome, complete genome	Gram-negative	1758726	18	0.005117		1633893	15	0.009181		1.794
NZ_CP007441.1 Pseudomonas stutzeri strain 28a24, complete genome	Gram-negative	4731359	100	0.010568		4170147	38	0.009112		0.86228
NC_007963.1 Chromohalobacter salexigens DSM 3043, complete genome	Gram-negative	3696649	94	0.012714		3305234	30	0.009077		0.713887
NC_010571.1 Opitutus terrae PB90-1, complete genome	Gram-negative	5957605	217	0.018212		5290744	48	0.009072		0.498157
NC_020418.1 Morganella morganii subsp. morganii KT, complete genome	Gram-negative	3799539	41	0.005395		3310036	30	0.009063		1.67983
NZ_FO704550.1 Xenorhabdus doucetiae str. FRM16 chromosome, complete genome	Gram-negative	4195202	52	0.006198		3641554	33	0.009062		1.4622
NC_009439.1 Pseudomonas mendocina ymp, complete genome	Gram-negative	5072807	212	0.020896		4544697	41	0.009022		0.431739
NZ_CP015772.1 Niabella ginsenosidivorans strain BS26 chromosome, complete genome	Gram-negative	5627734	66	0.005864		4917469	44	0.008948		1.52592
NZ_CP019697.1 Paenalcaligenes hominis strain 15S00501 chromosome, complete genome	Gram-negative	2688496	42	0.007811		2463709	22	0.00893		1.1432
NZ_CP019697.1 Paenalcaligenes hominis strain 15S00501 chromosome, complete genome	Gram-negative	2688496	42	0.007811		2463709	22	0.00893		1.1432
NC_013592.1 Dickeya zeae Ech586, complete sequence	Gram-negative	4818394	64	0.006641		4145401	37	0.008926		1.34396
NZ_CP012946.1 Blastochloris viridis strain ATCC 19567, complete genome	Gram-negative	3724841	143	0.019196		3158355	28	0.008865		0.461848
NC_015152.1 Sphaerochaeta globosa str. Buddy, complete genome	Gram-negative	3316466	51	0.007689		3053048	27	0.008844		1.15018
NC_013037.1 Dyadobacter fermentans DSM 18053, complete genome	Gram-negative	6967790	111	0.007965		6332321	56	0.008844		1.11027
NZ_CP007726.1 Neisseria elongata subsp. glycolytica ATCC 29315, complete genome	Gram-negative	2256647	96	0.021271		1923796	17	0.008837		0.415444
NZ_CP009450.1 Pluralibacter gergoviae strain FB2 chromosome, complete genome	Gram-negative	5489680	103	0.009381		4875156	43	0.00882		0.940199
NZ_CP015137.1 Dickeya solani IPO 2222, complete genome	Gram-negative	4919833	62	0.006301		4256932	37	0.008692		1.37941
NC_010803.1 Chlorobium limicola DSM 245, complete genome	Gram-negative	2763181	100	0.018095		2436428	21	0.008619		0.476327
NC_003317.1 Brucella melitensis bv. 1 str. 16M chromosome I, complete sequence	Gram-negative	2117144	53	0.012517		1857647	16	0.008613		0.688116
NZ_CP019450.1 Halioglobus japonicus strain NBRC 107739 chromosome, complete genome	Gram-negative	4085301	78	0.009546		3719781	32	0.008603		0.90114
NZ_CP019450.1 Halioglobus japonicus strain NBRC 107739 chromosome, complete genome	Gram-negative	4085301	78	0.009546		3719781	32	0.008603		0.90114
NZ_CP015249.1 Dokdonella koreensis DS-123, complete geno1me	Gram-negative	4446619	181	0.020353		3965292	34	0.008574		0.421294
NC_017079.1 Caldilinea aerophila DSM 14535 = NBRC 104270 DNA, complete genome	Gram-negative	5144873	96	0.00933		4550009	38	0.008352		0.895168
NC_016940.1 Saprospira grandis str. Lew1in, complete genome	Gram-negative	4345237	135	0.015534		3719947	31	0.008334		0.536457
NZ_CP018787.1 Oxalobacter formigenes strain HC-1, com1plete genome	Gram-negative	2468871	33	0.006683		2169123	18	0.008298		1.24166
NC_013422.1 Halothiobacillus neapolitanus c2, complete genome	Gram-negative	2582886	49	0.009486		2318145	19	0.008196		0.864076
NC_017075.1 Rubrivivax gelatinosus IL144 DNA, complete genome	Gram-negative	5043253	255	0.025281		4659056	38	0.008156		0.322616
NC_010003.1 Petrotoga mobilis SJ95, complete genome	Gram-negative	2169548	129	0.02973		1965290	16	0.008141		0.273844
NZ_CP012160.1 Octadecabacter te1mperatus strain SB1, complete genome	Gram-negative	3233068	68	0.010516		2956812	24	0.008117		0.771833
NC_013956.2 Pantoea ananatis LMG 20103, complete genome	Gram-negative	4703373	69	0.007335		4082865	33	0.008083		1.10189
NC_013892.1 Xenorhabdus bovienii SS-2004 chromosome, complete genome	Gram-negative	4225498	41	0.004852		3602702	29	0.00805		1.65918
NC_018024.1 Acetomicrobium mobile DSM 13181, complete sequence	Gram-negative	2160700	24	0.005554		1994513	16	0.008022		1.44443
NC_007298.1 Dechloromonas aromatica RCB, complete genome	Gram-negative	4501104	116	0.012886		4118732	33	0.008012		0.621787
NZ_AP013035.1 Thermosulfidibacter takaii ABI70S6 DNA, complete genome	Gram-negative	1816670	21	0.00578		1750852	14	0.007996		1.38346
NZ_HG938353.1 Neorhizobium galegae, complete genome	Gram-negative	4647962	105	0.011295		4141167	33	0.007969		0.705496
NC_011899.1 Halothermothrix orenii H 168, complete genome	Gram-negative	2578146	31	0.006012		2263676	18	0.007952		1.32262
NZ_CP015579.1 Tatumella citrea strain DSM 13699 chromosome, complete genome	Gram-negative	4487466	40	0.004457		3905310	31	0.007938		1.78106
NZ_CP010803.1 Martelella endophytica strain YC6887, complete genome	Gram-negative	4817335	90	0.009341		4299308	34	0.007908		0.846593
NC_020908.1 Octadecabacter arcticus 238, complete genome	Gram-negative	5200279	85	0.008173		4556339	36	0.007901		0.966772
NZ_CP016428.1 Bradyrhizobium icense strain LMTR 13, complete genome	Gram-negative	8322773	167	0.010033		7009020	55	0.007847		0.782144
NC_020555.1 Helicobacter cinaedi CCUG 18818 = ATCC BAA-847 DNA, complete genome	Gram-negative	2240130	27	0.006026		2044388	16	0.007826		1.29866
NC_015510.1 Haliscomenobacter hydrossis DSM 1100, complete genome	Gram-negative	8371686	377	0.022516		7447870	58	0.007788		0.345858
NC_016077.1 Acidaminococcus intestini RyC-MR95, complete genome	Gram-negative	2487765	41	0.00824		2183344	17	0.007786		0.944892
NC_010622.1 Paraburkholderia phymatum STM815 chromosome 1, complete sequence	Gram-negative	3479187	53	0.007617		3004341	23	0.007656		1.0051
NC_019753.1 Crinalium epipsammum PCC 9333, complete genome	Gram-negative	5315554	211	0.019847		4452332	34	0.007636		0.384758
NC_011060.1 Pelodictyon phaeoclathratiforme BU-1, complete genome	Gram-negative	3018238	36	0.005964		2650933	20	0.007545		1.26506
NC_015556.1 Pseudomonas fulva 12-X, complete genome	Gram-negative	4920769	125	0.012701		4375697	33	0.007542		0.593772
NC_009667.1 Ochrobactrum anthropi ATCC 49188 chromosome 1, complete sequence	Gram-negative	2887297	29	0.005022		2524834	19	0.007525		1.49846
NZ_CP011254.1 Serratia fonticola strain DSM 4576, complete genome	Gram-negative	6000511	344	0.028664		5193584	39	0.007509		0.261973
NZ_CP017305.1 Chlorobaculum limnaeum strain DSM 1677, complete genome	Gram-negative	2797276	51	0.009116		2416956	18	0.007447		0.816956
NC_021741.1 Serratia liquefaciens ATCC 27592, complete genome	Gram-negative	5238612	56	0.005345		4596133	34	0.007398		1.38403
NC_008700.1 Shewanella amazonensis SB2B, complete genome	Gram-negative	4306142	98	0.011379		3802637	28	0.007363		0.647091
NZ_CP011494.1 Marinobacter psychrophilus strain 20041, complete genome	Gram-negative	3998597	56	0.007003		3574058	26	0.007275		1.03887
NC_017735.1 Helicobacter cetorum MIT 99-5656, complete genome	Gram-negative	1833666	17	0.004636		1651346	12	0.007267		1.56763
NZ_AP014648.1 Methyloceanibacter caenitepidi DNA, complete genome, strain: Gela4	Gram-negative	3424964	81	0.011825		3040917	22	0.007235		0.611814
NZ_CP020452.2 Neisseria sicca strain FDAARGOS_260 chromosome, complete genome	Gram-negative	2783943	106	0.019038		2357211	17	0.007212		0.378822
NC_014225.1 Waddlia chondrophila WSU 86-1044, complete genome	Gram-negative	2116312	18	0.004253		1985550	14	0.007051		1.658
NZ_CP011636.1 Klebsiella oxytoca strain CAV1374, complete genome	Gram-negative	6257473	96	0.007671		5548211	39	0.007029		0.916367
NC_020453.1 Bradyrhizobium oligotrophicum S58 DNA, complete genome	Gram-negative	8264165	295	0.017848		7115051	50	0.007027		0.39373
NZ_CP017561.1 Paraburkholderia sprentiae WSM5005 chromosome 1, complete sequence	Gram-negative	3645501	69	0.009464		3142660	22	0.007		0.739713
NZ_CP011071.1 Muricauda lutaonensis strain CC-HSB-11, complete genome	Gram-negative	3274259	36	0.005497		3001997	21	0.006995		1.27248
NC_018025.1 Desulfomonile tiedjei DSM 6799, complete genome	Gram-negative	6500104	60	0.004615		5437204	38	0.006989		1.51428
NC_005071.1 Prochlorococcus marinus MIT9313 complete genome	Gram-negative	2410873	34	0.007051		2003946	14	0.006986		0.990758
NC_017249.1 Bradyrhizobium japonicum USDA 6 DNA, complete genome	Gram-negative	9207384	227	0.012327		7875489	55	0.006984		0.566533
NC_015174.1 Rubinisphaera brasiliensis DSM 5305, complete sequence	Gram-negative	6006602	82	0.006826		5157029	36	0.006981		1.0227
NC_014618.1 Enterobacter lignolyticus SCF1, complete genome	Gram-negative	4814049	80	0.008309		4309452	30	0.006961		0.837818
NZ_CP013106.1 Halomonas huangheensis strain BJGMM-B45, complete genome	Gram-negative	4757486	102	0.01072		4176855	29	0.006943		0.647673
NC_018011.1 Alistipes finegoldii DSM 17242, complete genome	Gram-negative	3734239	62	0.008302		3315935	23	0.006936		0.83553
NZ_LN681227.1 Xenorhabdus nematophila AN6/1 genome assembly XNC2	Gram-negative	4432103	43	0.004851		3779506	26	0.006879		1.41811
NC_007925.1 Rhodopseudomonas palustris BisB18, complete genome	Gram-negative	5513844	173	0.015688		4715317	32	0.006786		0.432591
NC_011369.1 Rhizobium leguminosarum bv. trifolii WSM2304, complete genome	Gram-negative	4537948	123	0.013552		3982251	27	0.00678		0.500287
NC_011059.1 Prosthecochloris aestuarii DSM 271, complete genome	Gram-negative	2512923	25	0.004974		2226062	15	0.006738		1.35464
NZ_CP019630.1 Labrenzia aggregata strain RMAR6-6 chromosome, complete genome	Gram-negative	6149397	107	0.0087		5395300	36	0.006673		0.766948
NZ_CP019630.1 Labrenzia aggregata strain RMAR6-6 chromosome, complete genome	Gram-negative	6149397	107	0.0087		5395300	36	0.006673		0.766948
NC_014306.1 Erwinia billingiae strain Eb661 complete chromosome	Gram-negative	5100167	63	0.006176		4504201	30	0.00666		1.07839
NC_007645.1 Hahella chejuensis KCTC 2396, complete genome	Gram-negative	7215267	92	0.006375		6329572	42	0.006636		1.0408
NC_005363.1 Bdellovibrio bacteriovorus complete genome, strain HD100	Gram-negative	3782950	56	0.007402		3515492	23	0.006543		0.883923
NC_020059.1 Rhizobium tropici CIAT 899, complete genome	Gram-negative	3837060	85	0.011076		3362716	22	0.006542		0.590666
NC_007761.1 Rhizobium etli CFN 42, complete genome	Gram-negative	4381608	85	0.0097		3837726	25	0.006514		0.6716
NC_018645.1 Desulfobacula toluolica Tol2 complete genome	Gram-negative	5197905	59	0.005675		4630872	30	0.006478		1.14147
NC_007778.1 Rhodopseudomonas palustris HaA2, complete genome	Gram-negative	5331656	243	0.022788		4638024	30	0.006468		0.28384
NZ_CP018632.1 Granulosicoccus antarcticus IMCC3135, complete genome	Gram-negative	7783862	96	0.006167		6980328	45	0.006447		1.04542
NC_015572.1 Methylomonas methanica MC09, complete genome	Gram-negative	5051681	72	0.007126		4499459	29	0.006445		0.904422
NC_010831.1 Chlorobium phaeobacteroides BS1, complete genome	Gram-negative	2736403	41	0.007492		2353443	15	0.006374		0.850773
NC_008435.1 Rhodopseudomonas palustris BisA53, complete genome	Gram-negative	5505494	211	0.019163		4710322	30	0.006369		0.332364
NZ_CP007557.1 Citrobacter freundii CFNIH1, complete genome	Gram-negative	5099034	45	0.004413		4562400	29	0.006356		1.44049
NC_005296.1 Rhodopseudomonas palustris CGA009 complete genome	Gram-negative	5459213	149	0.013647		4781713	30	0.006274		0.459739
NC_014313.1 Hyphomicrobium denitrificans ATCC 51888, complete genome	Gram-negative	3638969	86	0.011817		3200735	20	0.006249		0.528799
NZ_CP007215.2 Kosakonia sacchari SP1 chromosome, complete genome	Gram-negative	4902027	37	0.003774		4339731	27	0.006222		1.64856
NC_020300.1 Bartonella australis Aust/NH1, complete genome	Gram-negative	1596490	14	0.004385		1295778	8	0.006174		1.40808
NC_012917.1 Pectobacterium carotovorum subsp. carotovorum PC1, complete genome	Gram-negative	4862913	37	0.003804		4223451	26	0.006156		1.61819
NZ_CP019650.1 Microbulbifer agarilyticus strain GP101, complete genome	Gram-negative	4255625	76	0.008929		3750328	23	0.006133		0.686813
NZ_CP019650.1 Microbulbifer agarilyticus strain GP101, complete genome	Gram-negative	4255625	76	0.008929		3750328	23	0.006133		0.686813
NC_015160.1 Odoribacter splanchnicus DSM 20712, complete genome	Gram-negative	4392288	33	0.003757		3925742	24	0.006114		1.62741
NZ_CP013189.1 Pseudohongiella spirulinae strain KCTC 32221, complete genome	Gram-negative	3345119	42	0.006278		3128619	19	0.006073		0.967371
NZ_HG934468.1 Mucinivorans hirudinis complete genome	Gram-negative	3149227	45	0.007145		2807487	17	0.006055		0.847525
NZ_CP008796.1 Thermodesulfobacterium commune DSM 2178, complete genome	Gram-negative	1764045	16	0.004535		1652713	10	0.006051		1.3342
NC_007964.1 Nitrobacter hamburgensis X14, complete genome	Gram-negative	4406967	74	0.008396		3691803	22	0.005959		0.709778
NC_012997.1 Teredinibacter turnerae T7901, complete genome	Gram-negative	5193164	55	0.005295		4533687	27	0.005955		1.12464
NC_006582.1 Bacillus clausii KSM-K16 DNA, complete genome	Gram-negative	4303871	25	0.002904		3741290	22	0.00588		2.02465
NC_011666.1 Methylocella silvestris BL2, complete genome	Gram-negative	4305430	77	0.008942		3744529	22	0.005875		0.657024
NC_012969.1 Methylovorus glucosetrophus SIP3-4, complete genome	Gram-negative	2995511	36	0.006009		2729663	16	0.005862		0.97546
NC_020304.1 Desulfocapsa sulfexigens DSM 10523, complete genome	Gram-negative	3986761	43	0.005393		3586803	21	0.005855		1.08566
NC_013061.1 Pedobacter heparinus DSM 2366, complete genome	Gram-negative	5167383	40	0.00387		4795658	28	0.005839		1.50852
NZ_HG326223.1 Serratia marcescens subsp. marcescens Db11, complete genome	Gram-negative	5113802	52	0.005084		4499384	26	0.005779		1.13656
NZ_CP016757.1 Cloacibacillus porcorum strain CL-84 chromosome, complete genome	Gram-negative	3585187	29	0.004044		3143916	18	0.005725		1.41562
NZ_CP005973.1 Photobacterium gaetbulicola Gung47 chromosome 1, complete sequence	Gram-negative	2052529	15	0.003654		1749846	10	0.005715		1.56397
NZ_LT608328.1 Petrimonas mucosa isolate ING2-E5A genome assembly	Gram-negative	3717632	38	0.005111		3382411	19	0.005617		1.09911
NC_010995.1 Cellvibrio japonicus Ueda107, complete genome	Gram-negative	4576573	102	0.011144		4138333	23	0.005558		0.498738
NZ_CP021425.1 Oleiphilus messinensis strain ME102 chromosome, complete genome	Gram-negative	6379281	63	0.004938		5593402	31	0.005542		1.1224
NC_013961.1 Erwinia amylovora CFBP1430 complete genome	Gram-negative	3805573	32	0.004204		3261208	18	0.005519		1.31279
NZ_CP009240.1 Megasphaera elsdenii 14-14, complete genome	Gram-negative	2504349	27	0.005391		2175121	12	0.005517		1.02343
NZ_CP016176.1 Xenorhabdus hominickii strain ANU1, complete genome	Gram-negative	4522699	35	0.003869		3809997	21	0.005512		1.42447
NZ_CP016889.1 Pantoea agglomerans strain C410P1 chromosome, complete genome	Gram-negative	4182028	38	0.004543		3638672	20	0.005497		1.20982
NZ_CP015880.1 Ensifer adhaerens strain Casida A chromosome, complete genome	Gram-negative	4071185	81	0.009948		3545563	19	0.005359		0.538684
NZ_CP019445.1 Kosakonia cowanii JCM 10956 = DSM 18146 strain 888-76 chromosome, complete genome	Gram-negative	4646998	48	0.005165		4111630	22	0.005351		1.03602
NZ_CP019445.1 Kosakonia cowanii JCM 10956 = DSM 18146 strain 888-76 chromosome, complete genome	Gram-negative	4646998	48	0.005165		4111630	22	0.005351		1.03602
NC_013009.1 Neorickettsia risticii str. Illinois, complete genome	Gram-negative	879977	4	0.002273		748659	4	0.005343		2.35081
NC_019776.1 Cyanobacterium aponinum PCC 10605, complete genome	Gram-negative	4114099	297	0.036095		3371647	18	0.005339		0.147904
NZ_CP011104.1 Photorhabdus temperata subsp. thracensis strain DSM 15199, complete genome	Gram-negative	5147098	35	0.0034		4321561	23	0.005322		1.56535
NZ_CP011047.1 Cronobacter sakazakii strain ATCC 29544, complete genome	Gram-negative	4511265	37	0.004101		3981418	21	0.005275		1.2862
NZ_CP012643.1 Rufibacter tibetensis strain 1351, complete genome	Gram-negative	5165513	60	0.005808		4375778	23	0.005256		0.905034
NC_017737.1 Helicobacter cetorum MIT 00-7128, complete genome	Gram-negative	1947646	16	0.004108		1731098	9	0.005199		1.26573
NC_019904.1 Echinicola vietnamensis DSM 17526, complete genome	Gram-negative	5608040	61	0.005439		4874296	25	0.005129		0.94306
NC_010602.1 Leptospira biflexa serovar Patoc strain 'Patoc 1 (Paris)' chromosome I, complete sequence	Gram-negative	3599677	27	0.00375		3368310	17	0.005047		1.34576
NZ_CP014335.1 Geobacillus thermoleovorans strain KCTC 3570, complete genome	Gram-negative	3450609	27	0.003912		2973396	15	0.005045		1.28944
NZ_LT605205.1 Proteiniphilum saccharofermentans isolate M3/6 genome assembly	Gram-negative	4414963	47	0.005323		3970526	20	0.005037		0.946327
NC_007912.1 Saccharophagus degradans 2-40, complete genome	Gram-negative	5057531	47	0.004647		4394581	22	0.005006		1.0774
NZ_CP016307.1 Vibrio scophthalmi strain VS-12 chromosome 1, complete sequence	Gram-negative	3266565	16	0.002449		2797799	14	0.005004		2.04321
NZ_CP014766.1 Pontibacter akesuensis strain AKS 1T, complete genome	Gram-negative	4713421	70	0.007426		4029517	20	0.004963		0.668414
NC_014248.1 'Nostoc azollae' 0708, complete genome	Gram-negative	5354700	253	0.023624		4043760	20	0.004946		0.209358
NC_014758.1 Calditerrivibrio nitroreducens DSM 19672, complete genome	Gram-negative	2157835	13	0.003012		2037640	10	0.004908		1.62921
NZ_CP019636.1 Nostocales cyanobacterium HT-58-2, complete genome	Gram-negative	7846907	131	0.008347		6326600	31	0.0049		0.587014
NZ_CP013341.1 Nitrosomonas ureae strain Nm10, complete genome	Gram-negative	3307820	19	0.002872		2861473	14	0.004893		1.70356
NZ_CP014474.1 Serratia rubidaea strain 1122, complete genome	Gram-negative	4922834	54	0.005485		4297552	21	0.004887		0.890942
NZ_CP015005.1 Aminobacter aminovorans strain KCTC 2477, complete genome	Gram-negative	5623946	117	0.010402		4960558	24	0.004838		0.465121
NZ_CP007142.1 Gynuella sunshinyii YC6258, complete genome	Gram-negative	6475959	44	0.003397		5582225	27	0.004837		1.42376
NC_013532.1 Anaplasma centrale str. Israel, complete genome	Gram-negative	1206806	11	0.004558		1036657	5	0.004823		1.0583
NZ_CP018099.1 Caldithrix abyssi DSM 13497, complete genome	Gram-negative	4978541	170	0.017073		4361046	21	0.004815		0.282041
NZ_LT700187.1 Christensenella sp. Marseille-P2438 genome assembly	Gram-negative	2560186	22	0.004297		2290878	11	0.004802		1.11756
NZ_CP014544.1 Zhongshania aliphaticivorans strain SM2, complete genome	Gram-negative	4204359	51	0.006065		3749005	18	0.004801		0.791619
NC_007797.1 Anaplasma phagocytophilum HZ, complete genome	Gram-negative	1471282	29	0.009855		1045959	5	0.00478		0.485046
NZ_CP007501.1 Polynucleobacter duraquae strain MWH-MoK4, complete genome	Gram-negative	2026292	14	0.003455		1886620	9	0.00477		1.3809
NC_014008.1 Coraliomargarita akajimensis DSM 45221, complete genome	Gram-negative	3750771	41	0.005466		3365301	16	0.004754		0.869887
NC_018020.1 Turneriella parva DSM 21527, complete genome	Gram-negative	4384015	43	0.004904		4047467	19	0.004694		0.957203
NZ_CP014227.1 Capnocytophaga haemolytica strain CCUG 32990, complete genome	Gram-negative	2688484	35	0.006509		2362194	11	0.004657		0.715396
NZ_CP019706.1 Pantoea alhagi strain LTYR-11Z, complete genome	Gram-negative	4239970	38	0.004481		3675888	17	0.004625		1.03204
NZ_CP009451.1 Cedecea neteri strain SSMD04, complete genome	Gram-negative	4876443	204	0.020917		4347426	20	0.0046		0.219938
NC_017047.1 Rahnella aquatilis HX2, complete genome	Gram-negative	4962173	102	0.010278		4347794	20	0.0046		0.447572
NZ_CP015625.1 Bartonella apis strain BBC0122, complete genome	Gram-negative	2907212	17	0.002924		2395582	11	0.004592		1.57051
NC_018704.1 Amphibacillus xylanus NBRC 15112 DNA, complete genome	Gram-negative	2569486	10	0.001946		2185409	10	0.004576		2.35149
NZ_CP011451.1 Nitrosomonas communis strain Nm2, complete genome	Gram-negative	4067838	30	0.003688		3284085	15	0.004568		1.23865
NZ_CP004006.1 Legionella oakridgensis ATCC 33761 = DSM 21215, complete genome	Gram-negative	2722964	15	0.002754		2414267	11	0.004556		1.6542
NZ_CP011158.1 Moraxella ovis strain 199/55, complete genome	Gram-negative	2265514	20	0.004414		1992468	9	0.004517		1.02334
NZ_CP006694.1 Leptospira santarosai serovar Shermani str. LT 821 chromosome I, complete sequence	Gram-negative	3659905	18	0.002459		3168107	14	0.004419		1.79703
NZ_CP014234.1 Moraxella osloensis strain CCUG 350, complete genome	Gram-negative	2434688	23	0.004723		2068284	9	0.004351		0.921251
NC_015437.1 Selenomonas sputigena ATCC 35185, complete genome	Gram-negative	2568361	12	0.002336		2300134	10	0.004348		1.86102
NZ_AP014633.1 Thioploca ingrica DNA, complete genome	Gram-negative	4810005	43	0.00447		4153524	18	0.004334		0.969534
NZ_CP019343.1 Oceanicoccus sagamiensis strain NBRC 107125 chromosome, complete genome	Gram-negative	4472079	65	0.007267		3996912	17	0.004253		0.585262
NZ_CP019343.1 Oceanicoccus sagamiensis strain NBRC 107125 chromosome, complete genome	Gram-negative	4472079	65	0.007267		3996912	17	0.004253		0.585262
NZ_LN907827.1 Erwinia sp. EM595 genome assembly EM595	Gram-negative	3775020	38	0.005033		3298649	14	0.004244		0.843252
NZ_LT575468.1 Plesiomonas shigelloides strain NCTC10360 genome assembly	Gram-negative	3405979	17	0.002496		2831768	12	0.004238		1.69803
NZ_CP007045.1 Rhizobium leguminosarum bv. trifolii WSM1689, complete genome	Gram-negative	4854518	93	0.009579		4249490	18	0.004236		0.44221
NZ_CP014476.1 Methylomonas denitrificans strain FJG1, complete genome	Gram-negative	5172098	55	0.005317		4592620	19	0.004137		0.778085
NZ_CP013650.1 Lacimicrobium alkaliphilum strain YelD216, complete genome	Gram-negative	4378835	38	0.004339		3893613	16	0.004109		0.947048
NC_015633.1 Vibrio anguillarum 775 chromosome I, complete sequence	Gram-negative	3063912	20	0.003264		2696835	11	0.004079		1.24972
NZ_LN614830.1 Tatlockia micdadei genome assembly LMI	Gram-negative	3310028	23	0.003474		2957905	12	0.004057		1.1677
NC_005955.1 Bartonella quintana str. Toulouse, complete genome	Gram-negative	1581384	5	0.001581		1237927	5	0.004039		2.55489
NZ_CP002190.1 Bdellovibrio bacteriovorus W, complete genome	Gram-negative	3006992	17	0.002827		2724604	11	0.004037		1.42824
NZ_CP013234.1 Collimonas pratensis strain Ter91, complete ge1nome	Gram-negative	5730025	61	0.005323		4985833	20	0.004011		0.753614
NZ_CP022515.1 Arenibacter algicola strain SMS7 chromosome, complete genome	Gram-negative	5793053	52	0.004488		5058065	20	0.003954		0.881008
NC_015713.1 Simkania negevensis Z main chromosome, complete genome	Gram-negative	2496337	18	0.003605		2283120	9	0.003942		1.09339
NC_016112.1 Methylomicrobium alcaliphilum str. 20Z chromosome, complete genome	Gram-negative	4668296	44	0.004713		3857762	15	0.003888		0.825071
NC_015844.1 Zobellia galactanivorans strain DsiJT chromosome, complete genome	Gram-negative	5521712	46	0.004165		4965677	19	0.003826		0.918589
NC_014762.1 Sulfuricurvum kujiense DSM 16994, complete genome	Gram-negative	2574824	15	0.002913		2405308	9	0.003742		1.28457
NZ_CP007034.1 Barnesiella viscericola DSM 18177, complete genome	Gram-negative	3076856	57	0.009263		2739342	10	0.003651		0.394109
NZ_AP014509.1 Thermotoga caldifontis AZM44c09 DNA, complete genome	Gram-negative	2014912	10	0.002482		1918026	7	0.00365		1.47072
NZ_CP011409.1 Herbaspirillum hiltneri N3, complete genome	Gram-negative	4965474	56	0.005639		4392444	16	0.003643		0.645976
NC_015177.1 Pseudopedobacter saltans DSM 12145, complete sequence	Gram-negative	4635236	19	0.00205		4149249	15	0.003615		1.76388
NC_017856.1 Methylophaga frappieri strain JAM7, complete genome	Gram-negative	2697465	10	0.001854		2497393	9	0.003604		1.9442
NZ_CP017641.1 Fuerstia marisgermanicae strain NH11 chromosome, complete genome	Gram-negative	8920478	66	0.003699		7779353	28	0.003599		0.972946
NZ_HG322949.1 Janthinobacterium agaricidamnosum NBRC 102515 = DSM 9628, complete genome	Gram-negative	5949001	64	0.005379		5286981	19	0.003594		0.668098
NZ_CP007757.1 Halomonas campaniensis strain LS21, complete genome	Gram-negative	4074048	33	0.00405		3635940	13	0.003575		0.882813
NZ_CP013611.1 Pseudoalteromonas rubra strain SCSIO 6842 chromosome 1, complete sequence	Gram-negative	4532889	25	0.002758		3970359	14	0.003526		1.27868
NZ_CP011078.1 Yersinia ruckeri strain Big Creek 74, complete genome	Gram-negative	3699725	23	0.003108		3130244	11	0.003514		1.13054
NC_010531.1 Polynucleobacter necessarius subsp. necessarius STIR1, complete genome	Gram-negative	1560469	6	0.001923		1445875	5	0.003458		1.79876
NC_015945.1 Muricauda ruestringensis DSM 13258, complete genome	Gram-negative	3842422	21	0.002733		3478575	12	0.00345		1.2624
NC_020134.1 Thermoclostridium stercorarium subsp. stercorarium DSM 8532, complete sequence	Gram-negative	2974379	12	0.002017		2613172	9	0.003444		1.70734
NZ_CP009454.1 Pantoea rwandensis strain ND04, complete genome	Gram-negative	4327607	29	0.003351		3790506	13	0.00343		1.02359
NZ_CP014034.2 Vibrio fluvialis strain ATCC 33809 chromo1some 1, complete sequence	Gram-negative	1671895	8	0.002393		1467771	5	0.003407		1.42384
NC_017262.1 Zymomonas mobilis subsp. mobilis ATCC 10988, complete genome	Gram-negative	2021773	16	0.003957		1765210	6	0.003399		0.859008
NC_009783.1 Vibrio campbellii ATCC BAA-1116 chromosome I, complete sequence	Gram-negative	3765351	40	0.005312		3243916	11	0.003391		0.638408
NZ_CP012959.1 Aggregatibacter actinomycetemcomitans strain 624, complete genome	Gram-negative	2367908	13	0.002745		2076108	7	0.003372		1.22829
NC_010644.1 Elusimicrobium minutum Pei191, complete genome	Gram-negative	1643562	7	0.00213		1492910	5	0.003349		1.57273
NC_003869.1 Thermoanaerobacter tengcongensis MB4, complete genome	Gram-negative	2689445	12	0.002231		2405852	8	0.003325		1.4905
NC_009092.1 Shewanella loihica PV-4, complete genome	Gram-negative	4602594	52	0.005649		3950495	13	0.003291		0.582534
NZ_LN879502.1 Protochlamydia naegleriophila genome assembly PNK1	Gram-negative	2885090	15	0.0026		2435767	8	0.003284		1.26343
NC_016610.1 Tannerella forsythia 92A2, complete genome	Gram-negative	3405521	24	0.003524		3047036	10	0.003282		0.931375
NZ_LN681225.1 Legionella hackeliae genome assembly LHA	Gram-negative	3440975	21	0.003052		3058369	10	0.00327		1.07153
NC_013512.1 Sulfurospirillum deleyianum DSM 6946, complete genome	Gram-negative	2306351	7	0.001518		2144552	7	0.003264		2.15089
NZ_CP021112.1 Pseudorhodoplanes sinuspersici strain RIPI110 chromosome, complete genome	Gram-negative	5971615	83	0.00695		5259801	17	0.003232		0.465075
NC_015311.1 Prevotella denticola F0289, complete genome	Gram-negative	2937589	35	0.005957		2486627	8	0.003217		0.540048
NC_009615.1 Parabacteroides distasonis ATCC 8503, complete genome	Gram-negative	4811379	29	0.003014		4371429	14	0.003203		1.06269
NZ_CP012196.1 Campylobacter gracilis strain ATCC 332136, complete genome	Gram-negative	2281652	13	0.002849		1909516	6	0.003142		1.10297
NC_022546.1 Plautia stali symbiont DNA, complete genome	Gram-negative	4035456	69	0.008549		3521401	11	0.003124		0.365385
NC_017934.1 Mesotoga prima MesG1.Ag.4.2, complete genome	Gram-negative	2974229	17	0.002858		2565601	8	0.003118		1.09108
NC_007954.1 Shewanella denitrificans OS217, complete genome	Gram-negative	4545906	22	0.00242		3858881	12	0.00311		1.28513
NZ_CP015840.1 Chlamydia gallinacea 08-1274/3, complete genome	Gram-negative	1059583	5	0.002359		969540	3	0.003094		1.31145
NZ_CP009056.1 Frischella perrara strain PEB0191, complete genome	Gram-negative	2692351	7	0.0013		2289999	7	0.003057		2.3514
NZ_CP021151.1 Photobacterium damselae subsp. damselae strain KC-Na-1 chromosome I, complete sequence	Gram-negative	3134662	17	0.002712		2628646	8	0.003043		1.12235
NZ_CP014782.1 Shewanella psychrophila strain WP2, complete genome	Gram-negative	6353406	29	0.002282		5355345	16	0.002988		1.30909
NZ_CP010350.1 Acinetobacter johnsonii XBB1, complete genome	Gram-negative	3509795	12	0.00171		3017810	9	0.002982		1.74454
NC_011027.1 Chlorobaculum parvum NCIB 8327, complete genome	Gram-negative	2289249	17	0.003713		2016640	6	0.002975		0.801303
NC_009379.1 Polynucleobacter asymbioticus QLW-P1DMWA-1, complete genome	Gram-negative	2159490	9	0.002084		2017998	6	0.002973		1.42682
NC_010655.1 Akkermansia muciniphila ATCC BAA-835, complete genome	Gram-negative	2664102	174	0.032656		2371703	7	0.002952		0.090379
NC_006370.1 Photobacterium profundum SS9	Gram-negative	4085304	13	0.001591		3396324	10	0.002944		1.85055
NZ_LT635480.1 Levyella sp. Marseille-P3170 strain Marseille-P3170T genome assembly	Gram-negative	1864878	7	0.001877		1704700	5	0.002933		1.5628
NC_015408.1 Chlamydophila pecorum E58, complete genome	Gram-negative	1106197	12	0.005424		1025471	3	0.002926		0.53936
NC_016609.1 Niastella koreensis GR20-10, complete genome	Gram-negative	9033684	106	0.005867		7975768	23	0.002884		0.491524
NZ_CP010423.1 Pragia fontium strain 24613, complete genome	Gram-negative	4094629	21	0.002564		3469226	10	0.002883		1.12407
NZ_CP015775.1 Ochrobactrum pseudogrignonense strain K8 chromosome 1, complete sequence	Gram-negative	3950556	19	0.002405		3476683	10	0.002876		1.19611
NC_012881.1 Desulfovibrio salexigens DSM 2638, complete genome	Gram-negative	4289847	48	0.005595		3826843	11	0.002874		0.513786
NC_013720.1 Pirellula staleyi DSM 6068, complete genome	Gram-negative	6196199	71	0.005729		5256299	15	0.002854		0.49809
NC_007899.1 Chlamydia felis Fe/C-56 Fe/C-56 DNA, complete genome	Gram-negative	1166239	5	0.002144		1058515	3	0.002834		1.32212
NZ_CP011039.1 Pseudoalteromonas spongiae UST010723-006 chromosome I, complete sequence	Gram-negative	3154175	30	0.004756		2824144	8	0.002833		0.595659
NC_018419.1 Secondary endosymbiont of Ctenarytaina eucalypti, complete sequence	Gram-negative	1441139	3	0.001041		716440	2	0.002792		2.68204
NC_012846.1 Bartonella grahamii as4aup, complete genome	Gram-negative	2341328	15	0.003203		1804489	5	0.002771		0.865001
NZ_CP007033.1 Dehalobacter restrictus DSM 9455, complete genome	Gram-negative	2943336	13	0.002208		2526500	7	0.002771		1.2546
NC_015581.1 Thioalkalimicrobium cyclicum ALM1, complete genome	Gram-negative	1932455	13	0.003364		1815210	5	0.002755		0.818916
NC_015662.1 Buchnera aphidicola (Cinara tujafilina), complete genome	Gram-negative	444925	1	0.001124		364996	1	0.00274		2.43797
NZ_CP016268.1 Woeseia oceani strain XK5, complete genome	Gram-negative	4059891	31	0.003818		3669824	10	0.002725		0.713736
NC_020301.1 Bartonella vinsonii subsp. berkhoffii str. Winnie, complete genome	Gram-negative	1802699	6	0.001664		1480296	4	0.002702		1.62373
NZ_LT571436.1 Neisseria weaveri strain NCTC13585 genome assembly	Gram-negative	2188497	38	0.008682		1872699	5	0.00267		0.307535
NC_009138.1 Herminiimonas arsenicoxydans chromosome, complete sequence	Gram-negative	3424307	24	0.003504		3022884	8	0.002647		0.755197
NC_008508.1 Leptospira borgpetersenii serovar Hardjo-bovis L550 chromosome 1, complete sequence	Gram-negative	3614446	10	0.001383		3051331	8	0.002622		1.89528
NC_009831.1 Shewanella sediminis HAW-EB3, complete genome	Gram-negative	5517674	27	0.002447		4617492	12	0.002599		1.06218
NC_012691.1 Tolumonas auensis DSM 9187, complete genome	Gram-negative	3471292	11	0.001584		3096748	8	0.002583		1.63047
NZ_CP016895.1 Acinetobacter larvae strain BRTC-1 chromosome, complete genome	Gram-negative	3741098	13	0.001738		3163120	8	0.002529		1.45566
NC_017857.3 Methylophaga nitratireducenticrescens strain J2AM1, complete genome	Gram-negative	3137100	9	0.001434		2833230	7	0.002471		1.72239
NC_021082.1 Mannheimia haemolytica M42548, complete genome	Gram-negative	2731870	10	0.00183		2429968	6	0.002469		1.34909
NZ_CP016177.1 Vibrio breoganii strain FF50 chromosome 1, complete sequence	Gram-negative	2807405	16	0.00285		2436637	6	0.002462		0.864123
NZ_CP029397.1 Acinetobacter defluvii strain WCHA30 chromosome, complete genome	Gram-negative	3354033	8	0.001193		2854197	7	0.002453		2.05647
NZ_CP007141.1 Pseudothermotoga hypogea DSM 11164 = NBRC 106472 chromosome, complete genome	Gram-negative	2165416	6	0.001385		2046158	5	0.002444		1.76381
NZ_LT700188.1 Negativicoccus massiliensis strain Marseille-P2082 genome assembly	Gram-negative	1360589	4	0.00147		1233708	3	0.002432		1.65427
NZ_CP014991.1 Helicobacter himalayensis strain YS1, complete genome	Gram-negative	1829936	7	0.001913		1659619	4	0.00241		1.26014
NC_013943.1 Denitrovibrio acetiphilus DSM 12809, complete genome	Gram-negative	3222077	8	0.001241		2955005	7	0.002369		1.90816
NZ_CP018835.1 Vibrio gazogenes strain ATCC 43942 chromosome 1, complete sequence	Gram-negative	3471064	13	0.001873		2976525	7	0.002352		1.25585
NZ_CP015615.1 Acinetobacter schindleri strain ACE, complete genome	Gram-negative	3001209	11	0.001833		2559805	6	0.002344		1.27902
NC_020419.1 Uncultured Termite group 1 bacterium phylotype Rs-D17 DNA, complete genome	Gram-negative	1125857	15	0.006662		865651	2	0.00231		0.346824
NC_020888.1 Thalassolituus oleivorans MIL-1 complete genome	Gram-negative	3920328	11	0.001403		3540740	8	0.002259		1.61048
NC_016901.1 Shewanella baltica OS678, complete genome	Gram-negative	5288069	19	0.001797		4480122	10	0.002232		1.24246
NZ_LN614827.1 Legionella fallonii LLAP-10 genome assembly LFA	Gram-negative	4181563	41	0.004903		3601302	8	0.002221		0.453122
NC_007514.1 Chlorobium chlorochromatii CaD3, complete genome	Gram-negative	2572079	19	0.003694		2279107	5	0.002194		0.593972
NZ_CP015217.1 Leptospira alstonii strain GWTS #1 chromosome 1, complete sequence	Gram-negative	4105414	15	0.001827		3669665	8	0.00218		1.19333
NZ_AP013042.1 Endosymbiont of Bathymodiolus septemdierum str. Myojin knoll DNA, complete genome	Gram-negative	1469434	5	0.001701		1382235	3	0.00217		1.2757
NC_018002.1 Sulfurospirillum barnesii SES-3, complete genome	Gram-negative	2510109	7	0.001394		2361521	5	0.002117		1.51846
NZ_CP006571.1 Chlamydia avium 10DC88, complete genome	Gram-negative	1041170	6	0.002881		948473	2	0.002109		0.731822
NZ_CP022133.1 Idiomarina piscisalsi strain 10PY1A chromosome, complete genome	Gram-negative	2587498	6	0.001159		2415078	5	0.00207		1.78565
NZ_LT821323.1 Chlamydia suis isolate SWA-2 genome assembly	Gram-negative	1075789	8	0.003718		972423	2	0.002057		0.553149
NC_017095.1 Fervidobacterium pennivorans DSM 9078, complete genome	Gram-negative	2166381	5	0.001154		1960559	4	0.00204		1.76797
NC_015958.1 Thermoanaerobacter wiegelii Rt8.B1, complete genome	Gram-negative	2785056	9	0.001616		2453929	5	0.002038		1.26104
NC_015914.1 Cyclobacterium marinum DSM 745, complete genome	Gram-negative	6221273	17	0.001366		5416110	11	0.002031		1.4865
NC_005956.1 Bartonella henselae strain Houston-1, complete genome	Gram-negative	1931047	4	0.001036		1478835	3	0.002029		1.95868
NC_005072.1 Prochlorococcus marinus MED4 complete genome	Gram-negative	1657990	5	0.001508		1480906	3	0.002026		1.34349
NZ_AP014724.1 Sulfurospirillum cavolei DNA, complete genome	Gram-negative	2698323	5	0.000927		2521564	5	0.001983		2.1402
NZ_CP009264.1 Vibrio coralliilyticus strain OCN014 chromosome 1, complete sequence	Gram-negative	3463115	12	0.001733		3054389	6	0.001964		1.13382
NC_016043.1 Taylorella asinigenitalis MCE3, complete genome	Gram-negative	1638559	4	0.001221		1528293	3	0.001963		1.60823
NC_012982.1 Hirschia baltica ATCC 49814, complete genome	Gram-negative	3455622	10	0.001447		3109822	6	0.001929		1.33343
NC_022528.1 Vibrio nigripulchritudo str. SFn1 chromosome, complete genome	Gram-negative	4109740	9	0.001095		3628140	7	0.001929		1.76204
NZ_CP009043.1 Campylobacter iguaniorum strain 1485E chromosome, complete genome	Gram-negative	1684608	7	0.002078		1558794	3	0.001925		0.926325
NC_017731.1 Providencia stuartii MRSN 2154, complete genome	Gram-negative	4402109	12	0.001363		3683714	7	0.0019		1.39419
NC_007335.2 Prochlorococcus marinus str. NATL2A, complete genome	Gram-negative	1842899	3	0.000814		1583699	3	0.001894		2.32734
NZ_CP007446.1 Snodgrassella alvi wkB2, complete genome	Gram-negative	2527978	6	0.001187		2115391	4	0.001891		1.59339
NZ_CP014504.1 Pedobacter cryoconitis strain PAMC 27485, complete genome	Gram-negative	5950539	15	0.00126		5309885	10	0.001883		1.4942
NC_015164.1 Bacteroides salanitronis DSM 18170, complete genome	Gram-negative	4242803	15	0.001768		3725743	7	0.001879		1.06286
NC_017287.1 Chlamydia psittaci 6BC, complete sequence	Gram-negative	1171667	5	0.002134		1066434	2	0.001875		0.878942
NC_014147.1 Moraxella catarrhalis BBH18, complete genome	Gram-negative	1863286	10	0.002683		1601612	3	0.001873		0.698029
NZ_CP014608.1 Obesumbacterium proteus strain DSM 2777, complete genome	Gram-negative	5011796	63	0.006285		4304757	8	0.001858		0.295682
NC_007204.1 Psychrobacter arcticus 273-4, complete genome	Gram-negative	2650701	5	0.000943		2164849	4	0.001848		1.95908
NC_008312.1 Trichodesmium erythraeum IMS101, complete genome	Gram-negative	7750108	60	0.003871		4958541	9	0.001815		0.468895
NC_018420.1 Secondary endosymbiont of Heteropsylla cubana, complete sequence	Gram-negative	1121596	1	0.000446		559526	1	0.001787		4.00909
NZ_CP007541.1 Coxiella endosymbiont of Amblyomma americanum, complete genome	Gram-negative	656901	1	0.000761		561704	1	0.00178		2.33896
NZ_CP020867.1 Campylobacter cuniculorum DSM 23162 = LMG 24588 chromosome, complete genome	Gram-negative	1931011	3	0.000777		1702566	3	0.001762		2.26835
NC_012968.1 Methylotenera mobilis JLW8, complete genome	Gram-negative	2547570	5	0.000981		2279822	4	0.001755		1.78791
NC_010554.1 Proteus mirabilis strain HI4320, complete genome	Gram-negative	4063606	7	0.000861		3465667	6	0.001731		2.01005
NZ_CP021377.1 Oceanisphaera profunda strain SM1222 chromosome, complete genome	Gram-negative	3508860	34	0.004845		2897859	5	0.001725		0.356131
NC_018149.1 Mycoplasma wenyonii str. Massachusetts, complete genome	Gram-negative	650228	1	0.000769		585317	1	0.001709		2.2218
NZ_CP009621.1 Pontibacter korlensis strain X14-1T, complete genome	Gram-negative	5462537	22	0.002014		4710997	8	0.001698		0.843294
NC_023062.1 Mycoplasma ovis str. Michigan, complete genome	Gram-negative	702511	2	0.001424		595350	1	0.00168		1.18
NC_009715.2 Campylobacter curvus 525.92, complete genome	Gram-negative	1971270	6	0.001522		1805421	3	0.001662		1.09186
NC_011978.1 Thermotoga neapolitana DSM 4359, complete genome	Gram-negative	1884562	6	0.001592		1806685	3	0.001661		1.0431
NZ_CP010401.1 Bartonella ancashensis strain 20.00, complete genome	Gram-negative	1467695	4	0.001363		1206026	2	0.001658		1.21697
NC_008709.1 Psychromonas ingrahamii 37, complete genome	Gram-negative	4559598	11	0.001206		3628897	6	0.001653		1.37069
NZ_CP016896.1 Acinetobacter soli strain GFJ2, complete genom1e	Gram-negative	3438298	7	0.001018		3037628	5	0.001646		1.617
NC_014655.1 Leadbetterella byssophila DSM 17132, complete genome	Gram-negative	4059653	9	0.001109		3724980	6	0.001611		1.45313
NZ_CP011126.1 Coxiella-like endosymbiont strain CRt, complete genome	Gram-negative	1733840	9	0.002595		1259971	2	0.001587		0.611598
NZ_CP013920.1 Arsenophonus symbiont of Lipoptena fortisetosa strain CB, complete genome	Gram-negative	836724	1	0.000598		631161	1	0.001584		2.65138
NC_019907.1 Liberibacter crescens BT-1, complete genome	Gram-negative	1504659	4	0.001329		1269022	2	0.001576		1.18568
NC_009446.1 Dichelobacter nodosus VCS1703A, complete genome	Gram-negative	1389350	4	0.00144		1271099	2	0.001573		1.09303
NC_015684.1 Oligotropha carboxidovorans OM5, complete genome	Gram-negative	3595748	101	0.014044		3178541	5	0.001573		0.112006
NC_022097.1 Treponema pedis str. T A4, complete genome	Gram-negative	2889325	26	0.004499		2555835	4	0.001565		0.347841
NZ_CP008849.1 Alteromonas australica strain H 17, complete genome	Gram-negative	4308833	19	0.002205		3844398	6	0.001561		0.707879
NZ_CP012801.1 Bacteroides cellulosilyticus strain WH2, complete genome	Gram-negative	7084828	19	0.001341		6427469	10	0.001556		1.16029
NC_014041.1 Zunongwangia profunda SM-A87, complete genome	Gram-negative	5128187	9	0.000878		4507044	7	0.001553		1.76994
NC_008228.1 Pseudoalteromonas atlantica T6c, complete genome	Gram-negative	5187005	13	0.001253		4512810	7	0.001551		1.23781
NC_015155.1 Mycoplasma suis str. Illinois, complete genome	Gram-negative	742431	1	0.000674		666948	1	0.001499		2.22635
NZ_CP017141.1 Pedobacter steynii strain DX4, complete genome	Gram-negative	6581659	19	0.001443		6032576	9	0.001492		1.0336
NC_006300.1 Mannheimia succiniciproducens MBEL55E, complete genome	Gram-negative	2314078	6	0.001296		2034746	3	0.001474		1.13728
NC_009655.1 Actinobacillus succinogenes 130Z, complete genome	Gram-negative	2319663	3	0.000647		2061472	3	0.001455		2.25049
NC_012785.1 Kosmotoga olearia TBF 19.5.1, complete genome	Gram-negative	2302126	9	0.001955		2066956	3	0.001451		0.742517
NZ_AP014510.1 Thermotoga profunda AZM34c06 DNA, complete genome	Gram-negative	2187612	4	0.000914		2068598	3	0.00145		1.5863
NC_013861.1 Legionella longbeachae NSW150, complete genome	Gram-negative	4077332	8	0.000981		3505494	5	0.001426		1.45391
NC_015500.1 Treponema brennaborense DSM 12168, complete genome	Gram-negative	3055580	9	0.001473		5619642	8	0.001424		0.966635
NZ_CP009354.1 Vibrio tubiashii ATCC 19109 chromosome 1, complete sequence	Gram-negative	3294490	10	0.001518		2876012	4	0.001391		0.916405
NZ_CP016397.1 Legionella clemsonensis strain CDC-D5610 chromosome, complete genome	Gram-negative	3272100	10	0.001528		2906074	4	0.001376		0.900762
NZ_CP021646.1 Pseudoalteromonas piscicida strain DE2-B chromosome 1, complete sequence	Gram-negative	4128210	6	0.000727		3647243	5	0.001371		1.88645
NZ_CP009498.1 Endomicrobium proavitum strain Rsa215, complete genome	Gram-negative	1588979	13	0.004091		1461851	2	0.001368		0.33445
NC_008345.1 Shewanella frigidimarina NCIMB 400, complete genome	Gram-negative	4845257	7	0.000722		2927178	4	0.001367		1.89173
NC_007798.1 Neorickettsia sennetsu strain Miyayama, complete genome	Gram-negative	859006	1	0.000582		731913	1	0.001366		2.34729
NZ_AP014635.1 Vibrio tritonius DNA, chromosome 1, complete genome	Gram-negative	3434724	23	0.003348		2936037	4	0.001362		0.406905
NC_019814.1 Candidatus Kinetoplastibacterium blastocrithidii (ex Angomonas deanei ATCC 30255), complete genome	Gram-negative	820037	1	0.00061		735830	1	0.001359		2.22888
NZ_CP007201.1 Sulfurospirillum multivorans DSM 12446, complete genome	Gram-negative	3175729	5	0.000787		2954267	4	0.001354		1.71994
NC_008816.1 Prochlorococcus marinus str. AS9601, complete genome	Gram-negative	1669886	2	0.000599		1507295	2	0.001327		2.21574
NC_013162.1 Capnocytophaga ochracea DSM 7271, complete genome	Gram-negative	2612925	13	0.002488		2284908	3	0.001313		0.527796
NC_017770.1 Solitalea canadensis DSM 3403, complete genome	Gram-negative	5202069	11	0.001057		4578225	6	0.001311		1.23956
NZ_CP017479.1 Flavobacterium gilvum strain EM1308 chromosome, complete genome	Gram-negative	4402594	8	0.000909		3818340	5	0.00131		1.44127
NZ_CP009257.1 Acinetobacter baumannii strain AB030, complete genome	Gram-negative	4335793	7	0.000807		3832152	5	0.001305		1.61632
NZ_FO203512.1 Oleispira antarctica strain RB-8, complete genome sequence	Gram-negative	4406383	8	0.000908		3927960	5	0.001273		1.40225
NC_007295.1 Mycoplasma hyopneumoniae J, complete genome	Gram-negative	897405	1	0.000557		807055	1	0.001239		2.2239
NC_020813.1 Bdellovibrio exovorus JSS, complete genome	Gram-negative	2657893	6	0.001129		2462418	3	0.001218		1.07938
NZ_CP013926.1 Alteromonas stellipolaris strain LMG 21861, complete genome	Gram-negative	4652019	11	0.001182		4105453	5	0.001218		1.03012
NC_018632.1 Alteromonas macleodii ATCC 27126, complete genome	Gram-negative	4653851	8	0.00086		4111921	5	0.001216		1.41474
NC_022079.2 Borrelia miyamotoi LB-2001, complete genome	Gram-negative	907293	3	0.001653		845112	1	0.001183		0.715718
NZ_CP013704.1 Borrelia anserina Es, complete genome	Gram-negative	906833	1	0.000551		850796	1	0.001175		2.13173
NZ_CP009117.1 Borreliella valaisiana Tom4006 chromosome, complete genome	Gram-negative	912160	1	0.000548		851012	1	0.001175		2.14371
NZ_CP009228.1 Treponema putidum strain OMZ 758, complete genome	Gram-negative	2796913	7	0.001251		2558760	3	0.001172		0.93692
NC_015559.1 Marinomonas posidonica IVIA-Po-181, complete genome	Gram-negative	3899940	5	0.000641		3466776	4	0.001154		1.79992
NZ_LN907858.1 Helicobacter typhlonius genome assembly htyphlonius_mit97-6810	Gram-negative	1920832	8	0.002082		1733446	2	0.001154		0.55405
NC_009901.1 Shewanella pealeana ATCC 700345, complete genome	Gram-negative	5174581	10	0.000966		4344196	5	0.001151		1.19115
NZ_LN554852.1 Moritella viscosa genome assembly MVIS1	Gram-negative	5086074	7	0.000688		4353310	5	0.001149		1.66903
NC_011229.1 Borrelia duttonii Ly, complete genome	Gram-negative	931674	2	0.001073		872508	1	0.001146		1.06781
NZ_LN554846.1 Aliivibrio wodanis genome assembly AWOD1	Gram-negative	3003353	5	0.000832403		2630126	3	0.001141		1.77e-05
NC_006512.1 Idiomarina loihiensis L2TR, complete genome	Gram-negative	2839318	5	0.000881		2632901	3	0.001139		1.29408
NZ_CP011849.2 Piscirickettsia salmonis strain LF-89, complete genome	Gram-negative	3184851	11	0.001727		2633938	3	0.001139		0.659542
NC_020514.1 Paraglaciecola psychrophila 170, complete sequence	Gram-negative	5413691	9	0.000831		4517410	5	0.001107		1.33156
NC_011297.1 Dictyoglomus thermophilum H-6-12, complete genome	Gram-negative	1959987	4	0.00102		1840878	2	0.001086		1.0647
NZ_CP014945.1 Psychrobacter alimentarius strain PAMC 27889 chromosome, complete genome	Gram-negative	3332539	3	0.00045		2774780	3	0.001081		2.40202
NZ_CP016359.1 Gramella flava JLT2011, complete g1enome	Gram-negative	4007868	6	0.000749		3706012	4	0.001079		1.44193
NC_011753.2 Vibrio splendidus LGP32 chromosome 1	Gram-negative	3299303	7	0.001061		2824925	3	0.001062		1.00108
NC_015501.1 Porphyromonas asaccharolytica DSM 20707, complete genome	Gram-negative	2186370	9	0.002058		1918719	2	0.001042		0.506442
NZ_CP022132.1 Francisella halioticida strain DSM 23729 chromosome, complete genome	Gram-negative	2197430	2	0.000455		1920506	2	0.001041		2.28839
NC_002620.2 Chlamydia muridarum Nigg, complete genome	Gram-negative	1072950	3	0.001398		971269	1	0.00103		0.736459
NZ_CP012938.1 Bacteroides ovatus strain ATCC 8483, complete genome	Gram-negative	6472489	17	0.001313		5895684	6	0.001018		0.774942
NZ_CP011034.1 Pseudoalteromonas translucida KMM 520 chromosome I, complete sequence	Gram-negative	3390388	4	0.00059		2961153	3	0.001013		1.71743
NZ_CP011232.1 Kosmotoga pacifica strain SLHLJ1, complete genome	Gram-negative	2169170	27	0.006224		1986914	2	0.001007		0.161738
NC_010161.1 Bartonella tribocorum CIP 105476 complete genome, type strain CIP 105476	Gram-negative	2619061	57	0.010882		2013664	2	0.000993		0.091273
NC_014012.1 Shewanella violacea DSS12 DNA, complete genome	Gram-negative	4962103	21	0.002116		4044646	4	0.000989		0.467365
NC_009828.1 Pseudothermotoga lettingae TMO, complete sequence	Gram-negative	2135342	2	0.000468		2027489	2	0.000986		2.10639
NC_010729.1 Porphyromonas gingivalis ATCC 33277 DNA, complete genome	Gram-negative	2354886	7	0.001486		2034714	2	0.000983		0.661346
NC_018178.1 Melioribacter roseus P3M, complete genome	Gram-negative	3300414	17	0.002575		3088679	3	0.000971		0.377136
NC_003361.3 Chlamydophila caviae GPIC, complete genome	Gram-negative	1173390	3	0.001278		1062569	1	0.000941		0.736197
NC_020515.1 Bibersteinia trehalosi USDA-ARS-USMARC-192, complete genome	Gram-negative	2407846	4	0.000831		2160877	2	0.000926		1.11429
NZ_CP012358.1 Oblitimonas alkaliphila strain B4199 chromosome, complete genome	Gram-negative	2494031	11	0.002205		2230135	2	0.000897		0.406666
NZ_CP007451.1 Draconibacterium orientale strain FH5T, complete genome	Gram-negative	5132075	6	0.000585		4477044	4	0.000893		1.52841
NC_015846.1 Capnocytophaga canimorsus Cc5, complete genome	Gram-negative	2571406	5	0.000972		2258601	2	0.000886		0.910796
NC_003910.7 Colwellia psychrerythraea 34H, complete genome	Gram-negative	5373180	5	0.000465		4527934	4	0.000883		1.89868
NC_011566.1 Shewanella piezotolerans WP3, complete genome	Gram-negative	5396476	6	0.000556		4542615	4	0.000881		1.58396
NC_013132.1 Chitinophaga pinensis DSM 2588, complete genome	Gram-negative	9127347	29	0.001589		8070550	7	0.000867		0.545973
NZ_CP012420.1 Rickettsia amblyommatis strain Ac37 chromosome, complete genome	Gram-negative	1415369	1	0.000353		1183502	1	0.000845		2.39183
NC_015460.1 Gallibacterium anatis UMN179, complete genome	Gram-negative	2687335	3	0.000558		2401892	2	0.000833		1.49179
NC_004432.1 Mycoplasma penetrans HF-2 DNA, complete genome	Gram-negative	1358633	2	0.000736		1204354	1	0.00083		1.1281
NC_018010.1 Belliella baltica DSM 15883, complete genome	Gram-negative	4196595	7	0.000834		3703533	3	0.00081		0.971257
NC_007109.1 Rickettsia felis URRWXCal2, complete genome	Gram-negative	1485148	1	0.000337		1235115	1	0.00081		2.40487
NC_0149321.1 Bartonella clarridgeiae strain 73, complete genome	Gram-negative	1522743	2	0.000657		1244691	1	0.000803		1.22339
NZ_CP013021.1 Agarivorans gilvus strain WH0801, complete genome	Gram-negative	4416600	14	0.001585		3882430	3	0.000773		0.487537
NC_008255.1 Cytophaga hutchinsonii ATCC 33406, complete genome	Gram-negative	4433218	6	0.000677		3983402	3	0.000753		1.11292
NC_010001.1 Lachnoclostridium phytofermentans ISDg, complete sequence	Gram-negative	4847594	4	0.000413		4005514	3	0.000749		1.81534
NC_015276.1 Marinomonas mediterranea MMB-1, complete genome	Gram-negative	4684316	26	0.002775		4092682	3	0.000733		0.264129
NZ_CP022412.2 Bacteroides caccae strain ATCC 43185 chromosome, complete genome	Gram-negative	4570803	5	0.000547		4131314	3	0.000726		1.32766
NZ_CP007770.1 Campylobacter insulaenigrae NCTC 12927, complete genome	Gram-negative	1465081	1	0.000341		1381579	1	0.000724		2.12088
NZ_CP015411.1 Pseudoalteromonas luteoviolacea strain S4054249 chromosome 1, complete sequence	Gram-negative	4902887	7	0.000714		4214822	3	0.000712		0.997071
NC_019748.1 Stanieria cyanosphaera PCC 7437, complete genome	Gram-negative	5041209	7	0.000694		4219506	3	0.000711		1.02406
NZ_CP031611.1 Campylobacter hepaticus strain HV10 chromosome, complete genome	Gram-negative	1520669	1	0.000329		1408500	1	0.00071		2.15927
NZ_CP020472.1 Shewanella japonica strain KCTC 22435 chromosome, complete genome	Gram-negative	4975677	5	0.000502		4250348	3	0.000706		1.40478
NC_022349.1 Vibrio alginolyticus NBRC 15630 = ATCC 17749 chromosome 1, complete sequence	Gram-negative	3334467	3	0.00045		2875200	2	0.000696		1.54631
NC_012039.1 Campylobacter lari RM2100, complete genome	Gram-negative	1525460	1	0.000328		1441466	1	0.000694		2.11654
NZ_CP014636.1 Vibrio vulnificus strain CECT 4999 chromosome I, complete sequence	Gram-negative	3394464	13	0.001915		2951545	2	0.000678		0.353866
NZ_CP012074.1 Prevotella fusca JCM 17724 strain W1435 chromosome 1, com1plete sequence	Gram-negative	1828248	19	0.005196		1484715	1	0.000674		0.129619
NC_014166.1 Arcobacter nitrofigilis DSM 7299, complete genome	Gram-negative	3192235	2	0.000313		2974995	2	0.000672		2.14604
NZ_CP010427.1 Allofrancisella guangzhouensis strain 08HL01032 chromosome, complete genome	Gram-negative	1658482	3	0.000904		1497586	1	0.000668		0.738291
NC_008817.1 Prochlorococcus marinus str. MIT 9515, complete genome	Gram-negative	1704176	1	0.000293		1502765	1	0.000665		2.26805
NC_007577.1 Prochlorococcus marinus str. MIT 9312, complete genome	Gram-negative	1709204	1	0.000293		1532900	1	0.000652		2.23003
NC_012115.1 Nautilia profundicola AmH, complete genome	Gram-negative	1676444	1	0.000298		1575653	1	0.000635		2.12794
NC_016620.1 Bacteriovorax marinus SJ genome	Gram-negative	3435933	3	0.000437		3207861	2	0.000624		1.42813
NC_018108.1 Taylorella equigenitalis ATCC 35865, complete genome	Gram-negative	1732123	3	0.000866		1612002	1	0.00062		0.716344
NZ_CP012546.1 Campylobacter pinnipediorum subsp. pinnipediorum, complete genome	Gram-negative	1782665	1	0.000281		1622357	1	0.000616		2.19762
NC_004917.1 Helicobacter hepaticus ATCC 51449, complete genome	Gram-negative	1799146	6	0.001668		1670545	1	0.000599		0.358994
NZ_CP019300.1 Prevotella intermedia ATCC 25611 = DSM 20706 strain ATCC 25611 chromosome I, complete sequence	Gram-negative	1965935	2	0.000509		1692868	1	0.000591		1.1613
NZ_CP019300.1 Prevotella intermedia ATCC 25611 = DSM 20706 strain ATCC 25611 chromosome I, complete sequence	Gram-negative	1965935	2	0.000509		1692868	1	0.000591		1.1613
NC_008571.1 Gramella forsetii KT0803 complete circular genome	Gram-negative	3798465	4	0.000527		3407969	2	0.000587		1.11458
NZ_CP010817.1 Myroides profundi strain D25, complete genome	Gram-negative	4064534	3	0.000369		3495470	2	0.000572		1.5504
NC_009441.1 Flavobacterium johnsoniae UW101, complete genome	Gram-negative	6096872	4	0.000328		5365611	3	0.000559		1.70443
NZ_LN824141.1 Defluviitoga tunisiensis genome assembly DTL3	Gram-negative	2053097	1	0.000244		1813381	1	0.000552		2.26439
NC_016041.1 Glaciecola nitratireducens FR1064, complete genome	Gram-negative	4134229	3	0.000363		3658509	2	0.000547		1.50671
NC_016599.1 Owenweeksia hongkongens2is DSM 17368, complete genome	Gram-negative	4000057	8	0.001		3668033	2	0.000545		0.545259
NC_012440.1 Persephonella marina EX-H1, complete genome	Gram-negative	1930284	6	0.001554		1835175	1	0.000545		0.350609
NZ_CP008918.1 Pasteurella multocida strain ATCC 43137, complete genome	Gram-negative	2271840	1	0.00022		2021269	1	0.000495		2.24793
NC_016751.1 Marinitoga piezophila KA3, complete genome	Gram-negative	2231407	1	0.000224		2060078	1	0.000485		2.16633
NC_013939.1 Deferribacter desulfuricans SSM1 DNA, complete genome	Gram-negative	2234389	1	0.000224		2097728	1	0.000477		2.13029
NC_013192.1 Leptotrichia buccalis DSM 1135, complete genome	Gram-negative	2465610	1	0.000203		2106838	1	0.000475		2.34058
NZ_CP012873.1 Weissella cibaria strain CH2, complete genome	Gram-negative	2466961	2	0.000405		2139314	1	0.000467		1.15315
NC_018016.1 Ornithobacterium rhinotracheale DSM 15997, complete genome	Gram-negative	2399175	2	0.000417		2167617	1	0.000461		1.10683
NC_015672.1 Flexistipes sinusarabici DSM 4947, complete genome	Gram-negative	2526590	16	0.003166		2246268	1	0.000445		0.140599
NZ_CP012418.1 Kangiella sediminilitoris strain KCTC 23892, complete genome	Gram-negative	2496140	4	0.000801		2266979	1	0.000441		0.550543
NZ_CP012678.1 Psychrobacter urativorans strain R10.10B, complete genome	Gram-negative	2802354	1	0.000178		2299695	1	0.000435		2.43715
NZ_CP018786.1 Chryseobacterium indologenes strain AA5 chromosome, complete genome	Gram-negative	5314748	20	0.001882		4640924	2	0.000431		0.229038
NC_014654.1 Halanaerobium hydrogeniformans, complete sequence	Gram-negative	2613117	2	0.000383		2341978	1	0.000427		1.11577
NZ_CP013671.1 Tenacibaculum dicentrarchi strain AY7486TD, complete genome	Gram-negative	2918253	1	0.000171		2533494	1	0.000395		2.30374
NC_013166.1 Kangiella koreensis DSM 16069, complete genome	Gram-negative	2852073	5	0.000877		2564460	1	0.00039		0.444861
NC_017025.1 Flavobacterium indicum GPTSA100-9 complete genome	Gram-negative	2993089	2	0.000334		2726900	1	0.000367		1.09762
NC_016510.2 Flavobacterium columnare ATCC 49512, complete genome	Gram-negative	3162432	1	0.000158		2743648	1	0.000365		2.30527
NC_014150.1 Brachyspira murdochii DSM 12563, complete genome	Gram-negative	3241804	12	0.001851		2823496	1	0.000354		0.191359
NZ_CP017831.1 Butyrivibrio hungatei strain MB2003 chromosome I, complete sequence	Gram-negative	3143784	2	0.000318		2855265	1	0.00035		1.10105
NC_011026.1 Chloroherpeton thalassium ATCC 35110, complete genome	Gram-negative	3293456	3	0.000455		2887523	1	0.000346		0.760388
NZ_CP019041.1 Acinetobacter junii strain 65, complete genome	Gram-negative	3378307	2	0.000296		2965967	1	0.000337		1.13902
NZ_CP007202.1 Siansivirga zeaxanthinifaciens CC-SAMT-1, complete genome	Gram-negative	3303986	1	0.000151		3000487	1	0.000333		2.2023
NC_016001.1 Flavobacterium branchiophilum FL-15, complete genome	Gram-negative	3559884	10	0.001405		3071966	1	0.000326		0.231766
NC_014387.1 Butyrivibrio proteoclasticus B316 chromosome 1, complete sequence	Gram-negative	3554804	2	0.000281		3200826	1	0.000312		1.11059
NZ_CP011028.1 Pseudoalteromonas espejiana strain ATCC 29659 chromosome I, complete sequence	Gram-negative	3720756	1	0.000134		3280619	1	0.000305		2.26833
NC_017464.1 Ignavibacterium album JCM 16511, complete genome	Gram-negative	3658997	2	0.000273		3356961	1	0.000298		1.08997
NZ_CP017689.1 Thalassotalea crassostreae strain LPB0090, complete genome	Gram-negative	3861670	1	0.00013		3374433	1	0.000296		2.28878
NZ_CP017477.1 Polaribacter vadi strain LPB0003 chromosome, complete genome	Gram-negative	3809314	2	0.000263		3406741	1	0.000294		1.11817
NC_017448.1 Fibrobacter succinogenes subsp. succinogenes S85, complete genome	Gram-negative	3843004	17	0.002212		3508419	1	0.000285		0.128867
NC_018721.1 Psychroflexus torquis ATCC 700755, complete genome	Gram-negative	4321832	1	0.000116		3635710	1	0.000275		2.37744
NZ_CP019419.1 Polaribacter reichenbachii strain 6Alg 8T, complete genome	Gram-negative	4125014	7	0.000849		3743938	1	0.000267		0.314796
NZ_CP019419.1 Polaribacter reichenbachii strain 6Alg 8T, complete genome	Gram-negative	4125014	7	0.000849		3743938	1	0.000267		0.314796
NZ_CP007547.1 Elizabethkingia anophelis NUHP1, complete genome	Gram-negative	4369828	2	0.000229		3887629	1	0.000257		1.12403
NC_014759.1 Marivirga tractuosa DSM 4126, complete genome	Gram-negative	4511574	8	0.000887		4049308	1	0.000247		0.27854
NZ_CP013118.1 Salinivirga cyanobacteriivorans strain L21-Spi-D4 chromosome, complete genome	Gram-negative	4812386	8	0.000831		4253091	1	0.000235		0.282876
NC_014934.1 Cellulophaga algicola DSM 14237, complete genome	Gram-negative	4888353	2	0.000205		4333223	1	0.000231		1.12811
NC_015681.1 Thermodesulfatator indicus DSM 15286, complete genome	Gram-negative	2322224	13	0.002799		2119484	0	0		0
NZ_CP013195.1 Prevotella enoeca strain F0113, complete genome	Gram-negative	2861432	13	0.002272		2503564	0	0		0
NZ_CP007030.1 Thioalkalimicrobium aerophilum AL3, complete genome	Gram-negative	2158359	9	0.002085		2016101	0	0		0
NZ_CP015910.2 Brachyspira hyodysenteriae ATCC 27164, complete genome	Gram-negative	3041447	12	0.001973		2643946	0	0		0
NC_018013.1 Aequorivita sublithincola DSM 14238, complete genome	Gram-negative	3520671	12	0.001704		3159858	0	0		0
NC_018605.1 Cardinium endosymbiont cEper1 of Encarsia pergandiella complete genome	Gram-negative	887130	3	0.001691		755674	0	0		0
NC_014033.1 Prevotella ruminicola 23, complete genome	Gram-negative	3619559	11	0.00152		3316358	0	0		0
NC_015185.1 Desulfurobacterium thermolithotrophum DSM 11699, complete genome	Gram-negative	1541968	4	0.001297		1468484	0	0		0
NZ_CP009238.1 Basilea psittacipulmonis DSM 24701, complete genome	Gram-negative	1959069	5	0.001276		1715425	0	0		0
NC_011312.1 Aliivibrio salmonicida LFI1238 chromosome 1 complete genome	Gram-negative	3325165	8	0.001203		2888476	0	0		0
NC_002978.6 Wolbachia endosymbiont of Drosophila melanogaster, complete genome	Gram-negative	1267782	3	0.001183		1086880	0	0		0
NC_009616.1 Thermosipho melanesiensis BI429, complete genome	Gram-negative	1915238	4	0.001044		1780537	0	0		0
NZ_CP019977.1 Campylobacter coli strain aerotolerant OR12, complete genome	Gram-negative	2033919	4	0.000983		1875326	0	0		0
NC_009465.1 Candidatus Vesicomyosocius okutanii HA DNA, complete genome	Gram-negative	1022154	2	0.000978		875701	0	0		0
NZ_CP015576.1 Campylobacter hyointestinalis subsp. lawsonii strain LMG 15993, complete genome	Gram-negative	1753277	3	0.000856		1593676	0	0		0
NC_014230.1 Croceibacter atlanticus HTCC2559, complete genome	Gram-negative	2952962	5	0.000847		2740625	0	0		0
NC_011653.1 Thermosipho africanus TCF52B, complete genome	Gram-negative	2016657	3	0.000744		1858962	0	0		0
NC_015385.1 Treponema succinifaciens DSM 2489, complete genome	Gram-negative	2731853	4	0.000732		2454030	0	0		0
NC_008783.1 Bartonella bacilliformis KC583, complete genome	Gram-negative	1445021	2	0.000692		1188051	0	0		0
NZ_CP007774.1 Campylobacter volucris LMG 24379, complete genome	Gram-negative	1517949	2	0.000659		1431465	0	0		0
NZ_CP007585.1 Mycoplasma flocculare ATCC 27399, complete genome	Gram-negative	778866	1	0.000642		702185	0	0		0
NC_015682.1 Thermodesulfobacterium geofontis OPF15, complete genome	Gram-negative	1634377	2	0.000612		1548301	0	0		0
NC_015921.1 Borreliella bissettii DN127, complete sequence	Gram-negative	900755	1	0.000555		844502	0	0		0
NC_002771.1 Mycoplasma pulmonis UAB CTIP, complete genome	Gram-negative	963879	1	0.000519		864246	0	0		0
NZ_CP017688.1 Flavobacterium crassostreae strain LPB0076 chromosome, complete genome	Gram-negative	3027315	3	0.000496		2618706	0	0		0
NZ_CP007445.1 Gilliamella apicola strain wkB1, complete genome	Gram-negative	3139412	3	0.000478		2636716	0	0		0
NZ_CP010975.1 Kangiella geojedonensis strain YCS-5, complete genome	Gram-negative	2495242	2	0.000401		2251050	0	0		0
NC_022538.1 complete chromosome Acholeplasma palmae	Gram-negative	1554229	1	0.000322		1412368	0	0		0
NZ_CP014606.1 Endosymbiont 'TC1' of Trimyema compressum, comple1te genome	Gram-negative	1586453	1	0.000315		1323727	0	0		0
NC_012438.1 Sulfurihydrogenibium azorense Az-Fu1, complete genome	Gram-negative	1640877	1	0.000305		1553431	0	0		0
NZ_CP012541.1 Campylobacter concisus strain ATCC 33237 chromosome, complete genome	Gram-negative	1840041	1	0.000272		1698045	0	0		0
NC_014734.1 Paludibacter propionicigenes WB4, complete genome	Gram-negative	3685504	2	0.000271		3212364	0	0		0
NC_009718.1 Fervidobacterium nodosum Rt17-B1, complete genome	Gram-negative	1948941	1	0.000257		1770343	0	0		0
NC_020156.1 Nonlabens dokdonensis DSW-6, complete genome	Gram-negative	3914632	2	0.000256		3524886	0	0		0
NC_015707.1 Pseudothermotoga thermarum DSM 5069, co1mplete sequence	Gram-negative	2039943	1	0.000245		1918676		0		0
NC_014632.1 Ilyobacter polytropus DSM 2926, complete genome	Gram-negative	2046464	1	0.000244		1761348	0	0		0
NC_013520.1 Veillonella parvula DSM 2008, complete genome	Gram-negative	2132142	1	0.000235		1859912	0	0		0
NC_015144.1 Weeksella virosa DSM 16922, complete genome	Gram-negative	2272954	1	0.00022		2045746	0	0		0
NC_014207.1 Methylotenera versatilis 301, complete genome	Gram-negative	3059871	1	0.000163		2758574	0	0		0
NZ_CP015125.1 Dokdonia donghaensis DSW-1, complete genome	Gram-negative	3293944	1	0.000152		2991944		0		0
NZ_CP012898.1 Algibacter alginicilyticus strain HZ22 chromosome, complete genome	Gram-negative	3994770	1	0.000125		3596570	0	0		0
NC_015321.1 Fluviicola taffensis DSM 16823, complete genome	Gram-negative	4633577	1	0.000108		4196827	0	0		0
MF490434.1 Proteus mirabilis strain PmPHI integrative and conjugative element ICEPmiFra1 mobile element, complete sequence; and peptide chain release factor	Gram-negative	107395	0	0		92430	0	0		#DIV/0!
NC_000908.2 Mycoplasma genitalium G37, complete genome	Gram-negative	580076	0	0		552311	0	0		#DIV/0!
NC_002940.2 [Haemophilus] ducreyi 35000HP, complete sequence	Gram-negative	1698955	0	0		1496349	0	0		#DIV/0!
NC_003103.1 Rickettsia conorii str. Malish 7, complete genome	Gram-negative	1268755	0	0		1057802	0	0		#DIV/0!
NC_004061.1 Buchnera aphidicola str. Sg (Schizaphis graminum), complete genome	Gram-negative	641454	0	0		574079	0	0		#DIV/0!
NC_004344.2 Wigglesworthia glossinidia endosymbiont of Glossina brevipalpis DNA, complete genome	Gram-negative	697724	0	0		616807	0	0		#DIV/0!
NC_004545.1 Buchnera aphidicola str. Bp (Baizongia pistaciae), complete genome	Gram-negative	615980	0	0		505070	0	0		#DIV/0!
NC_004829.2 Mycoplasma gallisepticum str. R(low), complete genome	Gram-negative	1012800	0	0		909867	0	0		#DIV/0!
NC_005295.2 Ehrlichia ruminantium strain Welgevonden, complete genome	Gram-negative	1516355	0	0		957870	0	0		#DIV/0!
NC_006142.1 Rickettsia typhi str. Wilmington, complete genome	Gram-negative	1111496	0	0		845245	0	0		#DIV/0!
NC_006833.1 Wolbachia endosymbiont strain TRS of Brugia malayi, complete genome	Gram-negative	1080084	0	0		859759	0	0		#DIV/0!
NC_006908.1 Mycoplasma mobile 163K complete genome	Gram-negative	777079	0	0		714572	0	0		#DIV/0!
NC_007354.1 Ehrlichia canis str. Jake, complete genome	Gram-negative	1315030	0	0		949521	0	0		#DIV/0!
NC_007575.1 Sulfurimonas denitrificans DSM 1251, complete genome	Gram-negative	2201561	0	0		2054482	0	0		#DIV/0!
NC_007633.1 Mycoplasma capricolum subsp. capricolum ATCC 27343, complete genome	Gram-negative	1010023	0	0		906016	0	0		#DIV/0!
NC_007799.1 Ehrlichia chaffeensis str. Arkansas, complete genome	Gram-negative	1176248	0	0		915623	0	0		#DIV/0!
NC_007940.1 Rickettsia bellii RML369-C, complete genome	Gram-negative	1522076	0	0		1307914	0	0		#DIV/0!
NC_008011.1 Lawsonia intracellularis PHE/MN1-00	Gram-negative	1457619	0	0		1243346	0	0		#DIV/0!
NC_008513.1 Buchnera aphidicola BCc, complete genome	Gram-negative	416380	0	0		357645	0	0		#DIV/0!
NC_008710.1 Borrelia turicatae 91E135, complete genome	Gram-negative	917330	0	0		863564	0	0		#DIV/0!
NC_009488.1 Orientia tsutsugamushi Boryong complete genome	Gram-negative	2127051	0	0		1683599	0	0		#DIV/0!
NC_009497.1 Mycoplasma agalactiae PG2 chromosome, complete sequence	Gram-negative	877438	0	0		786297	0	0		#DIV/0!
NC_009714.1 Campylobacter hominis ATCC BAA-381, complete genome	Gram-negative	1711273	0	0		1488419	0	0		#DIV/0!
NC_009850.1 Arcobacter butzleri RM4018, complete genome	Gram-negative	2341251	0	0		2184910	0	0		#DIV/0!
NC_009881.1 Rickettsia akari str. Hartford, complete genome	Gram-negative	1231060	0	0		1008255	0	0		#DIV/0!
NC_010163.1 Acholeplasma laidlawii PG-8A, complete genome	Gram-negative	1496992	0	0		1374312	0	0		#DIV/0!
NC_010336.1 Francisella philomiragia subsp. philomiragia ATCC 25017, complete genome	Gram-negative	2045775	0	0		1886906	0	0		#DIV/0!
NC_010503.1 Ureaplasma parvum serovar 3 str. ATCC 27815, complete genome	Gram-negative	751679	0	0		689804	0	0		#DIV/0!
NC_010519.1 Haemophilus somnus 2336, complete genome	Gram-negative	2263857	0	0		2014518	0	0		#DIV/0!
NC_011025.1 Mycoplasma arthritidis 158L3-1, complete genome	Gram-negative	820453	0	0		733399	0	0		#DIV/0!
NC_013511.1 Mycoplasma hominis ATCC 23114 chromosome complete genome	Gram-negative	665445	0	0		603036	0	0		#DIV/0!
NC_013517.1 Sebaldella termitidis ATCC 33386, complete genome	Gram-negative	4418842	0	0		3828027	0	0		#DIV/0!
NC_014014.1 Mycoplasma crocodyli MP145, complete genome	Gram-negative	934379	0	0		855055	0	0		#DIV/0!
NC_014506.1 Sulfurimonas autotrophica DSM 16294, complete genome	Gram-negative	2153198	0	0		2025612	0	0		#DIV/0!
NC_014760.1 Mycoplasma bovis PG45 clone MU clone A2, complete genome	Gram-negative	1003404	0	0		887452	0	0		#DIV/0!
NC_014921.1 Mycoplasma fermentans M64, complete genome	Gram-negative	1118751	0	0		1002965	0	0		#DIV/0!
NC_015167.1 Cellulophaga lytica DSM 7489, complete genome	Gram-negative	3765936	0	0		3435253	0	0		#DIV/0!
NC_015499.1 Thermodesulfobium narugense DSM 14796, complete genome	Gram-negative	1898865	0	0		1759407	0	0		#DIV/0!
NC_015555.1 Thermoanaerobacterium xylanolyticum LX-11, complete genome	Gram-negative	2534358	0	0		2257572	0	0		#DIV/0!
NC_015946.1 Mycoplasma putrefaciens KS1, complete genome	Gram-negative	832603	0	0		728648	0	0		#DIV/0!
NC_016050.1 Rickettsia japonica YH DNA, complete genome	Gram-negative	1283087	0	0		1074612	0	0		#DIV/0!
NC_016621.1 Blattabacterium sp. (Cryptocercus punctulatus) str. Cpu, complete genome	Gram-negative	605745	0	0		562328	0	0		#DIV/0!
NC_016893.1 Wigglesworthia glossinidia endosymbiont of Glossina morsitans morsitans (Yale colony), complete genome	Gram-negative	719535	0	0		623878	0	0		#DIV/0!
NC_017042.1 Rickettsia rhipicephali str. 3-7-female6-CWPP, complete genome	Gram-negative	1290368	0	0		1078278	0	0		#DIV/0!
NC_017058.1 Rickettsia australis str. Cutlack, complete genome	Gram-negative	1296670	0	0		1058332	0	0		#DIV/0!
NC_017096.1 Caldisericum exile AZM16c01 DNA, complete genome	Gram-negative	1558103	0	0		1434647	0	0		#DIV/0!
NC_017256.1 Buchnera aphidicola str. Ak (Acyrthosiphon kondoi), complete genome	Gram-negative	641794	0	0		567124	0	0		#DIV/0!
NC_017259.1 Buchnera aphidicola str. Ua (Uroleucon ambrosiae), complete genome	Gram-negative	615380	0	0		539041	0	0		#DIV/0!
NC_018018.1 Bernardetia litoralis DSM 6794, complete sequence	Gram-negative	4919337	0	0		4128771	0	0		#DIV/0!
NC_018267.1 Wolbachia endosymbiont of Onchocerca ochengi complete g1enome, strain wOo	Gram-negative	957990	0	0		693906	0	0		#DIV/0!
NC_018887.1 Borrelia afzelii HLJ01, complete genome	Gram-negative	905471	0	0		845571	0	0		#DIV/0!
NC_019552.1 Mycoplasma hyorhinis SK76, complete genome	Gram-negative	836897	0	0		763851	0	0		#DIV/0!
NC_019908.1 Brachyspira pilosicoli P43/6/78, complete genome	Gram-negative	2555556	0	0		2281648	0	0		#DIV/0!
NC_019949.1 Mycoplasma cynos C142 complete genome	Gram-negative	998123	0	0		888728	0	0		#DIV/0!
NC_020510.1 Blattabacterium sp. (Panesthia angustipennis spadica) str. BPAA DNA, complete genome	Gram-negative	632490	0	0		600934	0	0		#DIV/0!
NC_021084.1 Wolbachia endosymbiont of Drosophila simulans wNo, complete genome	Gram-negative	1301823	0	0		1143680	0	0		#DIV/0!
NC_022575.1 Mycoplasma parvum str. Indiana, complete genome	Gram-negative	564395	0	0		502138	0	0		#DIV/0!
NC_023063.1 Ehrlichia muris AS145, complete genome	Gram-negative	1196717	0	0		894443	0	0		#DIV/0!
NZ_AP013028.1 Wolbachia endosymbiont of Cimex lectularius DNA, complete genome	Gram-negative	1250060	0	0		1038224	0	0		#DIV/0!
NZ_AP014631.1 Mycoplasma canadense DNA, complete genome, strain: HAZ360_1	Gram-negative	693241	0	0		613780	0	0		#DIV/0!
NZ_AP014657.1 Mycoplasma arginini DNA, complete genome, strain: HAZ145_1	Gram-negative	678592	0	0		608947	0	0		#DIV/0!
NZ_CP002701.1 Buchnera aphidicola str. G002 (Myzus persicae), complete genome	Gram-negative	643517	0	0		576120	0	0		#DIV/0!
NZ_CP007051.1 Desulfurella acetivorans A63, complete genome	Gram-negative	1816487	0	0		1720185	0	0		#DIV/0!
NZ_CP007062.1 Fusobacterium nucleatum subsp. animalis 7_1, complete genome	Gram-negative	2507720	0	0		2255641	0	0		#DIV/0!
NZ_CP007154.1 Mycoplasma bovoculi M165/69, complete genome	Gram-negative	760240	0	0		699091	0	0		#DIV/0!
NZ_CP007229.1 Mycoplasma dispar strain ATCC 27140, complete genome	Gram-negative	1084449	0	0		974139	0	0		#DIV/0!
NZ_CP007481.1 Neorickettsia helminthoeca str. Oregon, complete genome	Gram-negative	884232	0	0		773600	0	0		#DIV/0!
NZ_CP007520.1 Mycoplasma yeatsii GM274B chromosome, complete genome	Gram-negative	895051	0	0		806462	0	0		#DIV/0!
NZ_CP007521.1 Mycoplasma californicum strain ST-6, complete genome	Gram-negative	793841	0	0		708855	0	0		#DIV/0!
NZ_CP009159.1 Actinobacillus suis ATCC 33415, complete genome	Gram-negative	2501598	0	0		2214855	0	0		#DIV/0!
NZ_CP009253.1 Buchnera aphidicola (Aphis glycines) strain BAg, complete genome	Gram-negative	628164	0	0		559472	0	0		#DIV/0!
NZ_CP010048.1 Blochmannia endosymbiont of Polyrhachis (Hedomyrma) turneri strain 675, complete genome	Gram-negative	749321	0	0		597980	0	0		#DIV/0!
NZ_CP010049.1 Blochmannia endosymbiont of Camponotus (Colobopsis) obliquus strain 757, complete genome	Gram-negative	773940	0	0		581665	0	0		#DIV/0!
NZ_CP011096.1 Mycoplasma synoviae ATCC 25204, complete genome	Gram-negative	846495	0	0		762895	0	0		#DIV/0!
NZ_CP011280.1 Sneathia amnii strain SN35, complete genome	Gram-negative	1330224	0	0		1238680	0	0		#DIV/0!
NZ_CP011299.1 Buchnera aphidicola (Schlechtendalia chinensis) strain SC, complete genome	Gram-negative	607835	0	0		514001	0	0		#DIV/0!
NZ_CP012195.1 Campylobacter ureolyticus R1IGS 9880, complete genome	Gram-negative	1641887	0	0		1505581	0	0		#DIV/0!
NZ_CP012808.1 Acinetobacter equi strain 114, complete genome	Gram-negative	3054269	0	0		2621306	0	0		#DIV/0!
NZ_CP013259.1 Buchnera aphidicola (Diuraphis noxia), complete genome	Gram-negative	636266	0	0		563461	0	0		#DIV/0!
NZ_CP013355.1 Lutibacter profundi strain LP1 chromosome, complete genome	Gram-negative	2966978	0	0		2680351	0	0		#DIV/0!
NZ_CP014224.1 Wenyingzhuangia fucanilytica strain CZ1127, complete genome	Gram-negative	3427057	0	0		3142219	0	0		#DIV/0!
NZ_CP014281.1 Mycoplasma canis PG 14, complete genome	Gram-negative	897443	0	0		813553	0	0		#DIV/0!
NZ_CP014349.1 Borrelia hermsii HS1 isolate Browne Mountain, complete genome	Gram-negative	922500	0	0		866271	0	0		#DIV/0!
NZ_CP015575.1 Campylobacter hyointestinalis subsp. hyointestinalis LMG 9260, complete genome	Gram-negative	1753385	0	0		1603592	0	0		#DIV/0!
NZ_CP015780.1 Borrelia mayonii strain MN14-1420, complete geno1me	Gram-negative	904387	0	0		846936	0	0		#DIV/0!
NZ_CP017037.1 Dialister pneumosintes strain F0677 chromosome, complete genome	Gram-negative	1274073	0	0		1127904	0	0		#DIV/0!
NZ_CP017813.1 Mycoplasma pullorum strain B359_6, complete genome	Gram-negative	1007172	0	0		909893	0	0		#DIV/0!
NZ_CP018744.1 Borreliella garinii strain CIP 103362 isolate 20047 chromosome, complete genome	Gram-negative	905638	0	0		846825	0	0		#DIV/0!
NZ_CP019352.1 Lacinutrix venerupis strain DOK2-8 chromosome, complete genome	Gram-negative	3192399	0	0		2940205	0	0		#DIV/0!
NZ_CP019683.1 Campylobacter sputorum bv. faecalis CCUG 20703, complete genome	Gram-negative	1757292	0	0		1615741	0	0		#DIV/0!
NZ_LN890285.1 Buchnera aphidicola (Tuberolachnus salignus) strain BTs genome assembly	Gram-negative	421426	0	0		368709	0	0		#DIV/0!
NZ_LT594522.1 secondary endosymbiont of Trabutina mannipara isolate TRABTM genome assembly	Gram-negative	298471	0	0		249467	0	0		#DIV/0!
NZ_LT635893.1 Buchnera aphidicola (Cinara pseudotaxifoliae) strain BCipseudotaxifoliae genome assembly	Gram-negative	446627	0	0		370080	0	0		#DIV/0!
NZ_LT667500.1 Buchnera aphidicola strain BCifornacula genome assembly	Gram-negative	447673	0	0		370275	0	0		#DIV/0!
NZ_LT667503.1 Buchnera aphidicola (Cinara confinis) strain BCiconfinis genome assembly	Gram-negative	443747	0	0		370394	0	0		#DIV/0!

## Sheet: Mycobacteria
Accession details	Genome Size	PQS in the genome	PQS density in genome		total CDS length	Number of rG4s	rG4 density		(rG4 density)/(PQS density in genome)
NC_000962.3 Mycobacterium tuberculosis H37Rv	4411532	437	0.0495293		3958320	258	0.0651792		1.31597
CP010334.1 Mycobacterium africanum strain 25	4386422	428	0.0487869		3903555	224	0.0573836		1.17621
NC_015758.1 Mycobacterium tuberculosis variant africanum GM041182	4389314	446	0.0508052		4016068	251	0.0624989		1.23017
NC_002944.2 Mycobacterium avium subsp. paratuberculosis K-10, complete sequence	4829781	495	0.0512446		4443984	191	0.0429795		0.838713
NC_019966.1 Mycobacterium sp. JS623	6464916	199	0.0153908		5902182	77	0.013046		0.847653
NZ_CP032155.1 Mycobacterium sp. ELW1 chromosome, complete genome	6245979	311	0.024896		5801006	119	0.0205137		0.823975
NZ_CP011773.1 Mycobacterium sp. EPa45 chromosome	6177406	272	0.0220157		5741967	106	0.0184606		0.838518
NZ_CP015596.1 Mycobacterium sp. YC-RL4 chromosome	5801417	420	0.0361981		5403337	154	0.0285009		0.78736
NZ_CP045325.1 Mycobacterium sp. THAF192 chromosome	5780554	449	0.0388371		5325537	171	0.0321094		0.826772
NC_008705.1 Mycobacterium sp. KMS	5737227	444	0.0386947		5370530	168	0.0312818		0.808428
NC_017904.1 Mycobacterium sp. MOTT36Y	5613626	475	0.0423078		5150204	203	0.0394159		0.931647
NZ_CP011022.1 Arthrobacter sp. SLBN-53 strain NRRL B-3805 chromosome	5421338	337	0.0310809		5035344	129	0.0256189		0.824266
NZ_CP010071.1 Mycobacterium sp. QIA-37	4855372	247	0.0254357		4498978	110	0.02445		0.961246
NZ_CP039850.1 Mycobacterium tuberculosis variant bovis strain Danish 1331 chromosome	4411814	443	0.0502061		4090464	277	0.0677185		1.34881
NZ_CP013741.1 Mycobacterium tuberculosis variant bovis strain BCG-1 (Russia)	4370705	441	0.0504495		4008222	271	0.067611		1.34017
NZ_LR699570.1 Mycobacterium tuberculosis variant bovis strain Mb3601 isolate 14Z005608 chromosome Mb3601	4365068	445	0.0509729		3999008	268	0.0670166		1.31475
NZ_CP027035.1 Mycobacterium tuberculosis variant bovis strain 2002/0476 chromosome	4355637	443	0.0508536		4037864	272	0.0673623		1.32463
NZ_CP012095.1 Mycobacterium tuberculosis variant bovis strain 1595 chromosome	4351712	445	0.0511293		3986828	272	0.0682247		1.33436
NZ_CP015773.2 Mycobacterium tuberculosis variant bovis strain SP38 chromosome	4347648	444	0.0510621		3985792	269	0.0674897		1.32172
NZ_CP039851.1 Mycobacterium tuberculosis variant bovis strain Danish delta-sapM chromosome, complete genome	4332698	437	0.0504305		4017102	273	0.0679594		1.34759
NC_015848.1 Mycobacterium canettii CIPT 140010059, complete genome	4482059	439	0.048973		4100764	254	0.0619397		1.26477
NC_016946.1 Mycobacterium intracellulare ATCC 13950, complete sequence	5402402	470	0.0434992		4970603	188	0.0378224		0.869496
NZ_HG917972.2 Mycobacterium marinum E11	6336293	839	0.0662059		5713103	485	0.0848926		1.28225
NZ_AP014567.1 Mycobacterium leprae Kyoto-2 DNA, complete genome	3268122	93	0.0142284		2414214	35	0.0144975		1.01891
NC_002677.1 Mycobacterium leprae TN, complete genome	3268203	92	0.014075		2317826	33	0.0142375		1.01154
NZ_LR135168.1 Mycobacterium ulcerans strain SGL03 isolate ITM032481 chromosome 1	5625184	498	0.0442652		5089415	260	0.0510864		1.1541
NC_008611.1 Mycobacterium ulcerans Agy99, complete sequence	5631606	500	0.0443923		5098599	270	0.0529557		1.1929
NZ_AP017624.1 Mycobacterium ulcerans subsp. shinshuense DNA, complete genome, strain: ATCC33728	5899681	591	0.0500875		5350338	338	0.0631736		1.26127
NC_022663.1 Mycobacterium kansasii ATCC 12478, complete genome	6432277	586	0.0455515		5737655	286	0.0498461		1.09428
NZ_AP022314.1 Mycobacterium xenopi strain JCM 15661 chromosome, complete genome	4917655	311	0.0316208		4479525	139	0.0310301		0.98132
NZ_CP020821.1 Mycobacterium colombiense CECT 3035 chromosome, complete genome	5581643	415	0.0371754		5131880	156	0.0303982		0.817696
NC_020133.1 Mycobacterium liflandii 128FXT, complete sequence	6208955	658	0.052988		5596331	375	0.0670082		1.26459
NC_018612.1 Mycobacterium intracellulare subsp. intracellulare MTCC 9506, complete sequence	5589007	484	0.0432993		5107051	198	0.0387699		0.895394
CP010333.1 Mycobacterium microti strain 12, complete genome	4370115	423	0.0483969		3933750	231	0.0587226		1.21335
NC_021715.1 Mycobacterium intracellulare subsp. yongonense 05-1390, complete sequence	5521023	455	0.0412061		5040750	190	0.0376928		0.914738
CP015964.1 Mycobacterium yongonense strain Asan 36912, complete genome	5445538	453	0.0415937		4933962	191	0.0387113		0.930701
NZ_CP015965.1 Mycobacterium intracellulare subsp. yongonense strain Asan 36527 chromosome, complete genome	5435152	453	0.0416732		4975614	191	0.0383872		0.92115
NZ_AP022568.1 Mycobacterium simiae strain JCM 12377 chromosome, complete genome	5788994	399	0.0344619		5274092	167	0.0316642		0.918817
NZ_CP011883.2 Mycobacterium haemophilum DSM 44634 strain ATCC 29548 chromosome, complete genome	4235765	207	0.0244348		3751763	88	0.0234556		0.959928
NZ_AP018410.1 Mycobacterium pseudoshottsii JCM 15466	6061597	649	0.0535337		5478585	359	0.0655279		1.22405
NZ_AP018164.1 Mycobacterium shigaense DNA, complete genome, strain: JCM 32072T	5232660	403	0.0385081		4797926	174	0.0362657		0.941766
NZ_CP025546.1 Mycobacterium paragordonae strain 49061 chromosome, complete genome	6730319	704	0.0523006		6213189	349	0.0561708		1.074
NZ_CP043474.1 Mycobacterium grossiae strain DSM 104744 chromosome, complete genome	5637923	429	0.0380459		5214298	114	0.021863		0.574647
NZ_CP020809.1 Mycobacterium dioxanotrophicus strain PH-06 chromosome, complete genome	7595921	375	0.0246843		6935086	134	0.019322		0.782766
NZ_CP015278.1 Mycobacterium chimaera strain DSM 44623 chromosome, complete genome	5865644	500	0.0426211		5347631	203	0.0379607		0.890657
NZ_CP045963.1 Mycobacterium chimaera strain AUSMDU00007395 chromosome, complete genome	6180270	519	0.0419885		5594577	213	0.0380726		0.906739
NZ_CP015272.1 Mycobacterium chimaera strain ZUERICH-1 chromosome, complete genome	6175731	516	0.0417764		5587979	210	0.0375807		0.899566
NZ_CP015267.1 Mycobacterium chimaera strain ZUERICH-2 chromosome, complete genome	6150513	501	0.0407283		5601273	210	0.0374915		0.920526
NZ_LT703505.1 Mycobacterium chimaera strain Mycobacterium chimaera MC045 genome assembly, chromosome: 1	6078679	514	0.0422789		5521784	208	0.037669		0.890964
NZ_CP019221.1 Mycobacterium chimaera strain CDC 2015-22-71, complete genome	6078402	509	0.0418696		5509393	207	0.0375722		0.897363
NZ_CP022223.1 Mycobacterium chimaera strain SJ42 chromosome, complete genome	5891614	484	0.0410753		5352604	202	0.0377386		0.918767
NZ_CP012885.2 Mycobacterium chimaera strain AH16 chromosome, complete genome	5852822	452	0.0386139		5321358	179	0.033638		0.871139
NZ_CP023151.1 Mycobacterium chimaera strain FLAC0070 chromosome, complete genome	5408332	463	0.0428043		4977924	195	0.039173		0.915164
NZ_CP016401.1 Mycobacterium tuberculosis variant caprae strain Allgaeu chromosome	4324961	435	0.0502895		3967165	258	0.0650338		1.29319
NZ_AP022587.1 Mycobacterium stomatepiae strain JCM 17783 chromosome, complete genome	6210822	361	0.0290622		5680998	157	0.027636		0.950926
NZ_AP022582.1 Mycobacterium seoulense strain JCM 16018	5531300	471	0.0425759		5080046	202	0.0397634		0.933942
AP022572.1 Mycobacterium shottsii JCM 12657 DNA, complete genome	5973149	574	0.0480484		5308671	299	0.0563229		1.17221
NZ_AP022569.1 Mycobacterium cookii strain JCM 12404 chromosome, complete genome	5318517	231	0.0217166		4924152	100	0.0203081		0.935141
NZ_AP022601.1 Mycobacterium gallinarum strain JCM 6399 chromosome	6090007	268	0.0220033		5678863	108	0.0190179		0.864322
AP022562.1 Mycobacterium novum JCM 6391 DNA, complete genome	4458926	345	0.0386864		4138479	142	0.0343121		0.886929
NZ_LR130759.1 Mycobacterium basiliense isolate 901379 chromosome I, complete sequence	5607630	615	0.054836		5049055	353	0.0699141		1.27497
NZ_CP021238.1 Mycobacterium lepraemurium strain Hawaii chromosome, complete genome	4050523	408	0.0503639		3715601	150	0.0403703		0.801573
NZ_AP022581.1 Mycobacterium lacus strain JCM 15657 chromosome, complete genome	5092988	540	0.0530141		4595168	292	0.063545		1.19864
NZ_AP022614.1 Mycobacterium parmense strain JCM 14742 chromosome	5952912	568	0.0477077		5405685	219	0.0405129		0.849189
NZ_AP022613.1 Mycobacterium conspicuum strain JCM 14738 chromosome	6237139	569	0.0456139		5776575	293	0.0507221		1.11199
NZ_AP022573.1 Mycobacterium saskatchewanense strain JCM 13016 chromosome, complete genome	6008916	592	0.0492601		5453076	250	0.0458457		0.930685
NZ_AP022576.1 Mycobacterium florentinum strain JCM 14740 chromosome, complete genome	6219859	386	0.0310296		5717486	142	0.0248361		0.800399
NZ_AP022575.1 Mycobacterium shinjukuense strain JCM 14233 chromosome, complete genome	4504020	583	0.06472		4061309	333	0.0819933		1.26689
NZ_AP022606.1 Mycobacterium branderi strain JCM 12687 chromosome	5115366	240	0.0234587		4764840	117	0.0245549		1.04673
NZ_AP022619.1 Mycobacterium paraseoulense strain JCM 16952	6085955	522	0.0428856		5587879	216	0.0386551		0.901353
NZ_AP022583.1 Mycobacterium noviomagense strain JCM 16367 chromosome, complete genome	4779798	215	0.0224905		4368698	78	0.0178543		0.79386
NZ_CP023147.1 Mycobacterium marseillense strain FLAC0026 chromosome, complete genome	5266037	433	0.0411125		4849437	168	0.0346432		0.842644
NZ_AP022590.1 Mycobacterium mantenii strain JCM 18113 chromosome, complete genome	6185541	443	0.0358093		5621120	187	0.0332674		0.929015
NZ_AP022615.1 Mycobacterium heidelbergense strain JCM 14842 chromosome	5050576	471	0.0466283		4520676	165	0.036499		0.782763
NC_016948.1 Mycobacterium paraintracellulare, complete sequence	5501090	461	0.0419008		5063921	194	0.0383102		0.914308
NZ_AP018165.1 Mycobacterium stephanolepidis strain NJB0901	4994485	254	0.025428		4603873	115	0.024979		0.982339
NZ_HG917972.2 Mycobacterium marinum E11 main chromosome genome	6336293	839	0.0662059		5724883	476	0.0831458		1.25587
NZ_LT549889.1 Mycobacterium aurum isolate liquid genome assembly	6038730	547	0.045291		5619521	199	0.0354123		0.781884
NC_015576.1 Mycobacterium sinense strain JDM601, complete genome	4643668	360	0.0387625		4256477	139	0.0326561		0.842468
NC_008726.1 Mycobacterium vanbaalenii PYR-1, complete genome	6491865	483	0.0372004		5991774	194	0.0323777		0.870359
NZ_CP014475.1 Mycobacterium phlei strain CCUG 21000, compl1ete genome	5349645	435	0.0406569		4987371	155	0.0310785		0.764409
NC_014814.1 Mycobacterium gilvum Spyr1, complete genome	5547747	408	0.0367717		5174973	159	0.0307248		0.835556
NZ_CP011491.1 Mycobacterium vaccae 95051, complete genome	6235754	477	0.0382472		5794774	177	0.0305448		0.798615
NC_018027.1 Mycobacterium chubuense NBB4, complete genome	5583723	376	0.0336693		5187020	145	0.0279544		0.830264
NC_023036.2 Mycobacterium neoaurum VKM Ac-1815D, complete genome	5421267	337	0.0310813		5041709	130	0.0257849		0.829596
NZ_CP012150.1 Mycobacterium goodii strain X7B, complete genome	7105933	406	0.0285677		6572814	153	0.0232777		0.814827
NZ_CP011269.1 Mycobacterium fortuitum strain CT6, complete genome	6254616	314	0.0251015		5801031	125	0.0215479		0.858432
NC_016604.1 Mycobacterium rhodesiae NBB3, complete genome1	6415739	255	0.019873		5959150	99	0.0166131		0.835964
